# Supplementary material for: A network analysis to identify mediators of germline-driven differences in breast cancer prognosis
Source: Nat Commun. 2020 Jan 16;11:312. doi: 10.1038/s41467-019-14100-6 (PMC6965101; doi:10.1038/s41467-019-14100-6)
Supplement: Supplementary file 4 — Supplementary Data 1 [file 41467_2019_14100_MOESM4_ESM.xlsx]

## Sheet: ER-positive
Protein-Protein Interaction Network	Genes
IrefIndex	ADCYAP1	AGRP	AGT	CCL11	CCL13	CCL19	CCL21	CCL23	CCL27	CCL28	CCL7	CCL8	CCR10	CCR7	CCRL1	CPAMD8	CXCL11	CXCL5	CXCL9	DARC	DPP4	DPP8	GNRH1	GNRHR	GRP	HK2	IGFBP4	MAS1	MC1R	MC2R	MC3R	MC4R	MC5R	MEP1A	MMP8	MRAP	MRAP2	NTS	NTSR1	NTSR2	PAPPA	PF4	PHYH	POMC	PRG2	PTH	PTH2	PTH2R	SCT
IrefIndex	ADCK1	ADCK2	ADCK3	AFG3L2	BCAT1	CDA	CNNM2	COQ5	FUT8	IPMK	MARS2	MMADHC	PCCB	PDXP	PTRH1	RFK	TATDN1
IrefIndex	CAMP	CFH	CFHR1	CFI	CMKLR1	DMP1	EMCN	FPR2	GPR1	KLK1	KLK7	LBP	PODXL2	SELL	SELP	SELPLG	TPST2
IrefIndex	CARD16	CARD6	CARD8	CASP5	GAS1	IHH	IL18	IL18BP	IL1RL2	NLRP1	PTCH1	SHH	SMO	TRIM16L
IrefIndex	CD300E	CLEC5A	KLRC1	KLRC2	KLRC3	KLRC4	KLRC4-KLRK1	KLRD1	NCR2	RAET1G	SIGLEC14	TREM1	TREM2	TYROBP
IrefIndex	CKB	COX4I2	GNB1L	INMT	KIRREL	KIRREL3	ME3	NPHS1	NPHS2	PRPF18	SERP1	SERP2
IrefIndex	ANK2	DCTN4	ITPR3	LDB3	MYBPC3	MYOZ3	OBSCN	SIGMAR1	SLC8A1	TCAP	TTN
IrefIndex	AP3M2	DMBX1	HOOK3	ISL2	LHX1	LHX3	MSR1	OTX2	PDZRN4	RALGPS1	TREH
IrefIndex	ARHGDIB	DEF6	DOCK2	ICMT	LINGO1	NOXA1	NOXO1	RAC2	RHOC	RTKN	RTN4R
IrefIndex	ALOX12	ASPG	DSG2	KRT14	KRT16	KRT5	KRT6A	MFN2	PKP2	TCHP
IrefIndex	ANK3	KCNC1	KCNC2	KCNV2	SCN1B	SCN2B	SCNN1B	SCNN1D	SCNN1G	SPTBN4
IrefIndex	BAAT	COX10	COX11	COX15	CYP4F8	CYP51A1	SLC3A1	SLC7A11	SLC7A8	SURF1
IrefIndex	ANKRD13B	CDK20	FBXL7	GTF2IRD1	NAA35	TANC2	TMEM134	TMEM38A	XRCC3
IrefIndex	ARMC7	HACL1	KCTD13	LAMB4	POLD2	POLD3	POLD4	SEC23IP	ZMYND19
IrefIndex	CHRDL2	DIP2A	FST	FSTL1	FSTL3	INHA	INHBA	INHBC	INHBE
IrefIndex	CLEC4C	FCER1A	FCER1G	ITIH2	MS4A2	NCR1	NEK11	NEK2	PPP1R2
IrefIndex	ABCC9	KCNJ10	KCNJ15	KCNJ16	KCNJ2	KCNJ4	KCNJ8	LIN7C
IrefIndex	ADORA2A	CD200	CD200R1	CNR1	HCRT	HCRTR1	HCRTR2	NPFFR2
IrefIndex	AP1S1	ARMC6	MFSD1	MLPH	RAB10	RAB27B	SYTL3	UNC13D
IrefIndex	ARF4	RAB11FIP2	RAB11FIP3	RAB11FIP4	RAB11FIP5	REPS1	STON2	TROVE2
IrefIndex	CD226	CD96	MLLT4	PVR	PVRL1	PVRL2	PVRL3	PVRL4
IrefIndex	CYB5A	CYP17A1	CYP1A1	CYP1A2	CYP2C19	CYP2C9	CYP2E1	POR
IrefIndex	ADM	COL25A1	IAPP	NPPC	PCSK1	RAMP2	REN
IrefIndex	ALPP	GPAA1	PIGK	PIGS	PIGT	PIGU	ULBP2
IrefIndex	ARHGAP10	CCNT2	CDR2	HEXIM1	NEUROD2	PKN1	ZFAND6
IrefIndex	ARHGEF12	HAVCR1	LPAR1	PLXNB2	PLXND1	SEMA3E	SEMA4A
IrefIndex	ARL6IP5	C10orf35	MS4A10	NIPA2	SLC1A1	SLC39A11	TMEM55B
IrefIndex	BGLAP	CST3	CST5	CTSH	CTSS	PDZD2	SFTPB
IrefIndex	BTG2	HOXB9	POPDC2	SAP30BP	SOX15	SPZ1	ZNF408
IrefIndex	CRB1	GHSR	MPP5	SST	SSTR1	SSTR3	SSTR4
IrefIndex	CRYAA	CRYBA2	CRYBA4	CRYBB2	CRYBB3	CRYZ	MIP
[truncated: 2 more columns]

## Sheet: ER-negative
Protein-Protein Interaction Network	Genes
IrefIndex	ADPRHL2	ASB1	ASB2	ASB4	ASB6	BDNF	C21orf33	C7orf25	CA12	CUL5	FRA10AC1	FRS3	FZD2	FZD5	FZD6	FZD9	HEXDC	LRP6	MAP3K12	MATK	MESDC2	MRPL9	NGF	NTF4	NTRK1	OPRL1	PSD	PTPRO	RAB40C	REXO1	RGS19	ROR1	ROR2	RUSC1	SFRP1	SFRP2	SH2B2	SHC3	SORCS3	SPSB2	TCEB3	TOE1	WNT2	WNT3A	WNT4	WNT5A	WNT7A
IrefIndex	AFTPH	AGA	AGGF1	BACE2	BARX1	C11orf65	C1orf216	CENPH	COQ2	CREG1	GGA2	GTDC1	HEMK1	HERC2	IGF2R	KIF21A	KIF2C	MLKL	MPDU1	MTRF1L	MTUS2	N6AMT1	NECAP2	NEMF	PITPNA	PLLP	PMVK	RASGRF2	SHMT1	SORL1	SYNRG	TMEM9	TRMT11	TRMT112	UCKL1	USP16	ZNF655
IrefIndex	ADRBK2	CCL16	CNR2	CXCR5	DNAJB4	F2R	GNA15	GNAT1	GRM4	GUCA1A	GUCA1B	GUCA2B	GUCY2D	HRH4	LTB4R	OPRK1	OPRM1	RGS9	RGS9BP
IrefIndex	ACAA1	ACN9	AGPAT4	ANKRD13C	CCDC42	CDKL1	CDS1	DDX11	DTYMK	EARS2	GUK1	NDUFAB1	PPCS	RNASEH2A	SLC27A2	TOP3A	ZNHIT1
IrefIndex	ACADVL	FAR1	FIS1	PEX10	PEX11A	PEX11B	PEX11G	PEX12	PEX13	PEX16	PEX19	PEX3	PMP22	SLC25A17	UNC45B
IrefIndex	ABHD11	ARFGAP1	BSPRY	CDHR2	JAZF1	MAST2	SGK2	SLC34A1	SLC38A11	SLC50A1	SPON1	YIF1A	YIPF5
IrefIndex	CENPO	EXO1	FLG	HACL1	MCHR1	PCSK2	PCSK6	PCSK7	PMCH	PRUNE2	RCN3	RNF40	ZMYND19
IrefIndex	EFCAB4B	GRM1	ITPR1	ITPR2	ITPRIP	MRVI1	ORAI1	ORAI3	PDE5A	TRPC4	TRPC6	TRPC7	TRPM2
IrefIndex	ALPP	APOA4	CD55	CD97	CR1	CR2	FCER2	FUT4	GM2A	GPLD1	PIGK	ULBP2
IrefIndex	ACVR1C	GPC1	PPP1R1B	ROBO1	ROBO2	ROBO4	SLIT1	SLIT2	SRGAP1	TDGF1
IrefIndex	ADIPOQ	ADIPOR2	BAZ1A	BBC3	BCL2A1	BMF	BOK	CDH13	CHRAC1	HRK
IrefIndex	AMOTL2	CCDC91	GLI1	GNG11	HMG20A	MAGOHB	RAI1	TESC	ZIC1	ZIC2
IrefIndex	ARL8A	ARL8B	ATP5J2	CCDC137	FBP1	LPP	NDUFA6	RNF183	ZC3H10	ZFPL1
IrefIndex	C9orf156	LIMD1	POP1	POP5	POP7	RPP14	RPP25	RPP38	RPP40	STAC
IrefIndex	CCK	GNRH1	GNRHR	GRP	MEP1A	MEP1B	NTS	NTSR1	NTSR2	RGS10
IrefIndex	AATK	OTOF	RELL1	RELL2	RELT	SLC12A2	SLC12A6	STK39	WNK4
IrefIndex	ALG10	KCNC1	KCNC2	KCNF1	KCNG3	KCNG4	KCNH1	KCNH5	KCNV2
IrefIndex	DMXL2	RAB27B	RAB3C	RAB3GAP1	RIMS2	RPH3AL	SYTL1	UNC13D	WDR7
IrefIndex	HOXA13	MAFA	MEIS2	MEIS3	NEUROD1	PCIF1	PDX1	PITX1	SLC2A2
IrefIndex	ADCYAP1	ADCYAP1R1	CPAMD8	DLK1	GAS1	HHIP	SHH	VIPR2
IrefIndex	AES	EYA1	NR4A3	SIX3	SIX4	SIX6	STYXL1	TLE3
IrefIndex	ALG2	C19orf57	CENPQ	DHPS	EIF5A2	KY	PEF1	ZMAT2
IrefIndex	CD200	CD200R1	HCRT	HCRTR1	HCRTR2	NPFF	NPFFR1	NPFFR2
IrefIndex	CELF1	EIF4H	GAR1	MBNL1	SLC38A2	SNX3	STX11	USP10
IrefIndex	CFH	CFHR1	CFI	DMP1	KLK1	KLK2	SERPINA4	SERPINC1
IrefIndex	APBA1	CCS	CNTNAP3	DTNA	KCNJ12	KIF17	SYNM
IrefIndex	ATP2B4	CALCA	CALCRL	FCF1	RAMP1	RAMP2	RAMP3
IrefIndex	BAAT	COX15	CYP4F8	CYP51A1	SLC3A1	SLC7A11	SLC7A8
IrefIndex	C10orf35	MATN1	MATN4	MOSPD3	MS4A10	NIPA2	SLC39A11
IrefIndex	CNKSR3	DLL1	JAG1	JAG2	MIB2	NOTCH3	POFUT1
IrefIndex	CRH	CRHBP	CRHR1	CRHR2	UCN	UCN2	UCN3
IrefIndex	CYTH3	CYTH4	CYTIP	FRMD4B	GRASP	GRM3	IPCEF1
IrefIndex	HAPLN1	MMP10	MMP3	SPOCK1	SPOCK2	SPOCK3	TIMP4
IrefIndex	AGL	DCPS	HS3ST3A1	POU4F1	RGL1	RIT2
IrefIndex	APH1A	APH1B	DNER	NCSTN	PLXDC2	VASN
IrefIndex	APIP	FGGY	NOSTRIN	SNF8	USE1	VPS25
IrefIndex	CDH10	CDH18	CDH19	CDH6	CDH7	CDH9
IrefIndex	CHRNA2	CHRNA3	CHRNA4	CHRNA5	CHRNB2	CHRNB4
IrefIndex	CHST12	SEP15	SUSD2	UGGT1	UGGT2	WISP1
IrefIndex	CRYBA1	CRYBA4	CRYBB1	CRYBB2	CRYBB3	CRYGC
IrefIndex	CXCL1	CXCL6	F12	GP1BA	GP5	MMP12
IrefIndex	GHSR	MPP5	SST	SSTR1	SSTR2	SSTR3
IrefIndex	HBA2	HBB	HBG2	MT1G	MT1H	SPINK7
IrefIndex	LAMTOR2	LAMTOR3	LRRC6	NOL8	RRAGA	ZMYND10
IrefIndex	ABCA4	CNGB1	PRPH	PRPH2	ROM1
IrefIndex	ABCC2	COL20A1	GUCA2A	GUCY2C	PDZD3
IrefIndex	ABCD4	PANK4	PEA15	PPM1K	TMEM66
IrefIndex	ACAN	SIGLEC1	SPN	TNFAIP6	TNR
IrefIndex	AKAP3	ROPN1	ROPN1B	ROPN1L	SPA17
IrefIndex	ANKRD2	FSTL3	MSTN	MYOZ2	TCAP
IrefIndex	ARAP1	DAP3	MADD	TNFRSF10A	VPS13D
IrefIndex	BGLAP	CST5	CTSH	CTSS	SFTPB
IrefIndex	BRPF1	C7orf34	MEAF6	PBXIP1	ZBTB48
IrefIndex	CD2	CD48	CD58	IL18R1	IL18RAP
IrefIndex	CD28	CD80	CTLA4	DUSP14	LRRC23
IrefIndex	CGB8	CHST9	FSHB	LHB	LHCGR
IrefIndex	CHP2	SLC9A1	SLC9A2	SLC9A4	SLC9A5
IrefIndex	COLQ	DOK7	MUSK	PDZRN3	SYNE1
IrefIndex	COX4I2	INMT	KIRREL3	ME3	NPHS2
IrefIndex	ERI1	LSM11	SLBP	ZNF202	ZNF473
IrefIndex	FLII	LRRFIP1	LRRFIP2	NXNL1	NXNL2
IrefIndex	GHRH	GHRHR	GHRL	MLN	MLNR
IrefIndex	GLRX2	POU2F2	SCEL	TXNIP	TXNRD1
IrefIndex	MARCH2	PTPN9	STX6	VAMP4	VTI1A
IrefIndex	MEOX2	ORMDL1	PAX1	SYT11	TULP2
IrefIndex	SGCB	SGCD	SGCG	SGCZ	SSPN
IrefIndex	TAC1	TAC4	TACR1	TACR3	TFF2
IrefIndex	A1CF	APOBEC1	APOBEC2	TNPO2
IrefIndex	ACOT2	ZBTB7B	ZNF277	ZNF768
IrefIndex	ACOX3	KIAA1432	NDUFB5	TCTEX1D2
IrefIndex	ACTN3	ANKRD23	MYPN	NEBL
IrefIndex	ADCY10	GNA11	PTGIR	RGS3
IrefIndex	AIPL1	NUB1	UGP2	ZER1
IrefIndex	ANXA9	ARHGEF10L	SCN2A	SCN4B
IrefIndex	AP1S1	MFSD1	RAB10	SYTL3
IrefIndex	B3GNT1	GYLTL1B	ISOC2	LARGE
IrefIndex	BRF1	GTF3C2	GTF3C3	GTF3C4
IrefIndex	CACNA2D3	RAD51C	XRCC2	XRCC3
IrefIndex	CALML3	MYO10	PLA2G10	PLA2R1
IrefIndex	CAV2	DNAJC14	DRD1	MALL
IrefIndex	CCL13	CCL23	CCL25	CCRL1
IrefIndex	CCR6	DEFB1	DEFB103A	DEFB4B
IrefIndex	CEACAM5	FAM118B	PTCHD2	RASGRP2
IrefIndex	CENPA	PARP2	PRKACG	TNP2
IrefIndex	CHCHD4	PDE9A	PHYHIPL	SLC36A1
IrefIndex	CHRNA1	CHRND	CHRNE	CHRNG
IrefIndex	CLEC11A	CSF2	FLT3LG	KITLG
IrefIndex	CREB3L1	CREB3L3	CREB3L4	NFIL3
IrefIndex	CTRC	NRSN1	SPINK1	TMPRSS15
IrefIndex	DEF6	DOCK2	ELMO1	RAC2
IrefIndex	DRG2	ELP3	ELP4	RWDD1
IrefIndex	DUOX1	DUOX2	TPO	TXNDC11
IrefIndex	DYRK2	MMP28	RAD54B	ZNF580
IrefIndex	ECM1	EFEMP1	LAMB3	LAMC2
IrefIndex	ERI2	IPP	PACRG	RHOBTB1
IrefIndex	ETNK1	FAH	PSMG1	PSMG2
IrefIndex	FAM153A	MCMBP	PLOD3	TECPR1
IrefIndex	FCN1	FCN2	MASP1	MASP2
IrefIndex	GABRB2	RHOT2	TRAK1	TRAK2
IrefIndex	HAUS1	HAUS3	HAUS4	HAUS5
IrefIndex	HK3	HPGDS	LEP	SIGLEC6
IrefIndex	HRH1	IL6	IL6R	PTHLH
IrefIndex	IGF1	IGFALS	IGFBP1	IGFBP6
IrefIndex	IL17B	IL17RB	IL17RD	IL25
IrefIndex	IL19	IL20	IL20RA	IL26
IrefIndex	KISS1	KISS1R	MMP16	MMP24
IrefIndex	KLRC1	KLRC2	KLRC3	KLRD1
IrefIndex	MICAL1	MICAL3	MICALCL	RAB1B
IrefIndex	MOK	S100A2	S100P	S100Z
IrefIndex	NDUFA5	NDUFA9	NDUFB6	NDUFS3
IrefIndex	NEO1	NTN1	NTN4	UNC5B
IrefIndex	NRP1	NRP2	SEMA3A	SEMA3B
IrefIndex	PER1	PER3	TIMELESS	TIPIN
IrefIndex	PTGER1	PTGER2	PTGES2	PTGFR
IrefIndex	RPS21	SERPINB1	SMO	ZUFSP
IrefIndex	TNFRSF11B	TNFRSF17	TNFSF12-TNFSF13	TNFSF13
