# Supplementary material for: A network analysis to identify mediators of germline-driven differences in breast cancer prognosis
Source: Nat Commun. 2020 Jan 16;11:312. doi: 10.1038/s41467-019-14100-6 (PMC6965101; doi:10.1038/s41467-019-14100-6)
Supplement: Supplementary file 5 — Supplementary Data 2 [file 41467_2019_14100_MOESM5_ESM.xlsx]

## Sheet: Hallmark-Positive
NAME	SIZE	ES	NES	NOM p-val	FDR q-val	FWER p-val	RANK AT MAX	LEADING EDGE
HALLMARK_INTERFERON_ALPHA_RESPONSE	94	0.49684003	2230489	0.0	0.0	0.0	8367	tags=53%, list=27%, signal=73%
HALLMARK_INTERFERON_GAMMA_RESPONSE	197	0.33225998	16521544	0.0	0.018007057	0.039	9011	tags=40%, list=29%, signal=55%
HALLMARK_FATTY_ACID_METABOLISM	154	0.31776667	15571547	0.0	0.03648771	0.11	5809	tags=28%, list=19%, signal=34%
HALLMARK_ESTROGEN_RESPONSE_EARLY	198	0.28410637	14467354	0.00729927	0.07192566	0.258	6520	tags=31%, list=21%, signal=39%
HALLMARK_XENOBIOTIC_METABOLISM	189	0.2671338	1348753	0.019498607	0.13690509	0.496	6817	tags=31%, list=22%, signal=40%
HALLMARK_PROTEIN_SECRETION	96	0.29482308	13453395	0.045146726	0.118278176	0.512	7281	tags=30%, list=23%, signal=39%
HALLMARK_P53_PATHWAY	199	0.2551602	12942512	0.030690538	0.15523496	0.673	5388	tags=24%, list=17%, signal=29%
HALLMARK_PI3K_AKT_MTOR_SIGNALING	103	0.2730611	12636619	0.07482993	0.17856705	0.78	5662	tags=26%, list=18%, signal=32%
HALLMARK_OXIDATIVE_PHOSPHORYLATION	198	0.2514056	12612814	0.06030151	0.16168848	0.79	10389	tags=41%, list=33%, signal=62%
HALLMARK_ESTROGEN_RESPONSE_LATE	196	0.23612632	11904593	0.116883114	0.25526172	0.944	5636	tags=24%, list=18%, signal=29%
HALLMARK_APOPTOSIS	160	0.23725499	11776031	0.12532637	0.25629607	0.96	7726	tags=30%, list=25%, signal=40%
HALLMARK_BILE_ACID_METABOLISM	108	0.22774683	10434899	0.3510101	0.583281	1.0	7985	tags=35%, list=26%, signal=47%
HALLMARK_PEROXISOME	102	0.22460589	10131321	0.46205357	0.64484227	1.0	6823	tags=27%, list=22%, signal=35%
HALLMARK_HEME_METABOLISM	187	0.19775467	10045149	0.44938272	0.62748134	1.0	7895	tags=32%, list=25%, signal=42%
HALLMARK_ANDROGEN_RESPONSE	100	0.21117994	0.95263267	0.5994898	0.7628505	1.0	9426	tags=42%, list=30%, signal=60%
HALLMARK_IL6_JAK_STAT3_SIGNALING	84	0.20835347	0.9186562	0.6650124	0.82816786	1.0	8007	tags=29%, list=26%, signal=38%
HALLMARK_CHOLESTEROL_HOMEOSTASIS	72	0.20695804	0.886296	0.6873563	0.87551916	1.0	7508	tags=29%, list=24%, signal=38%
HALLMARK_ADIPOGENESIS	195	0.16101082	0.8106682	0.9430693	0.9926935	1.0	8116	tags=26%, list=26%, signal=35%
HALLMARK_DNA_REPAIR	141	0.14750615	0.7139229	0.9927361	1.0	1.0	8163	tags=22%, list=26%, signal=30%
HALLMARK_TNFA_SIGNALING_VIA_NFKB	198	0.13292062	0.67564684	0.9975309	0.98784304	1.0	7750	tags=24%, list=25%, signal=31%
NAME = Gene set name
SIZE = Number of genes in the gene set after filtering genes not in the expression dataset
ES = Enrichment score for the gene set
NES = Normalized enrichment score
NOM p-value = Nomical P value
FDR q-val = False Discovery Rate
FWER p-val = Familywise-error rate
RANK AT MAX = Position in the ranked list at which the maximum enrichment score occurred
LEADING EDGE = Tags: percentage of gene hits before (ES positive) or after (ES negative) the peak in the running enrichment score; List: percentage of genes in the ranked gene list before (ES positive) or after (ES negative) the peak in the running enrichment score; Signal: enrichment signal strength that combines the two previous statistics

## Sheet: Hallmark-Negative
NAME	SIZE	ES	NES	NOM p-val	FDR q-val	FWER p-val	RANK AT MAX	LEADING EDGE
HALLMARK_E2F_TARGETS	199	-0.5061713	-24697936	0.0	0.0	0.0	7700	tags=52%, list=25%, signal=69%
HALLMARK_G2M_CHECKPOINT	198	-0.4882302	-23872364	0.0	0.0	0.0	7714	tags=48%, list=25%, signal=64%
HALLMARK_EPITHELIAL_MESENCHYMAL_TRANSITION	196	-0.45578358	-22175214	0.0	0.0	0.0	9246	tags=55%, list=30%, signal=78%
HALLMARK_MYOGENESIS	196	-0.40966675	-19942855	0.0	0.0	0.0	7732	tags=44%, list=25%, signal=58%
HALLMARK_MYC_TARGETS_V2	58	-0.49572366	-19781616	0.0	0.0	0.0	8334	tags=48%, list=27%, signal=66%
HALLMARK_MITOTIC_SPINDLE	199	-0.3993031	-19439391	0.0	1720	0.001	4740	tags=31%, list=15%, signal=36%
HALLMARK_KRAS_SIGNALING_DN	182	-0.39985135	-19185762	0.0	2820	0.002	6466	tags=38%, list=21%, signal=48%
HALLMARK_APICAL_JUNCTION	198	-0.3563089	-1730759	0.0	0.0021904954	0.017	7208	tags=38%, list=23%, signal=50%
HALLMARK_MYC_TARGETS_V1	196	-0.35408324	-17225126	0.0	0.0023210915	0.02	8454	tags=39%, list=27%, signal=54%
HALLMARK_SPERMATOGENESIS	115	-0.34986356	-15665637	0.0068728523	0.013258344	0.116	2725	tags=19%, list=9%, signal=21%
HALLMARK_COAGULATION	123	-0.29179114	-13511152	0.024691358	0.09870432	0.651	7174	tags=31%, list=23%, signal=40%
HALLMARK_REACTIVE_OXIGEN_SPECIES_PATHWAY	47	-0.3364382	-12765923	0.11640212	0.17163321	0.87	7756	tags=36%, list=25%, signal=48%
HALLMARK_ANGIOGENESIS	34	-0.33367643	-11917486	0.2063197	0.30991688	0.977	9086	tags=44%, list=29%, signal=62%
HALLMARK_TGF_BETA_SIGNALING	54	-0.3011655	-11775955	0.1957672	0.31817856	0.986	6147	tags=31%, list=20%, signal=39%
HALLMARK_UV_RESPONSE_UP	155	-0.24655893	-11604855	0.16523236	0.33841664	0.991	6269	tags=25%, list=20%, signal=31%
HALLMARK_HYPOXIA	194	-0.22381893	-10968513	0.22797927	0.4901534	0.999	3872	tags=18%, list=12%, signal=20%
HALLMARK_HEDGEHOG_SIGNALING	35	-0.30239913	-1075919	0.33996382	0.5245048	1.0	4474	tags=26%, list=14%, signal=30%
HALLMARK_MTORC1_SIGNALING	198	-0.21106611	-10210663	0.3946932	0.68010896	1.0	3861	tags=16%, list=12%, signal=18%
HALLMARK_KRAS_SIGNALING_UP	196	-0.19817944	-0.9652948	0.545	0.8504596	1.0	4676	tags=18%, list=15%, signal=21%
HALLMARK_IL2_STAT5_SIGNALING	198	-0.19310537	-0.94608796	0.6010017	0.87619245	1.0	5841	tags=20%, list=19%, signal=24%
HALLMARK_GLYCOLYSIS	198	-0.19258411	-0.9363537	0.6070826	0.87059885	1.0	5814	tags=20%, list=19%, signal=24%
HALLMARK_PANCREAS_BETA_CELLS	31	-0.26511258	-0.911927	0.5984849	0.9113678	1.0	893	tags=10%, list=3%, signal=10%
HALLMARK_COMPLEMENT	192	-0.18539019	-0.904543	0.6985646	0.89451605	1.0	6087	tags=22%, list=20%, signal=27%
HALLMARK_UV_RESPONSE_DN	144	-0.18871437	-0.8790766	0.7420382	0.9345048	1.0	7799	tags=30%, list=25%, signal=40%
HALLMARK_APICAL_SURFACE	43	-0.22844155	-0.8554943	0.725777	0.9602578	1.0	6967	tags=33%, list=22%, signal=42%
HALLMARK_WNT_BETA_CATENIN_SIGNALING	42	-0.2316464	-0.8493101	0.7166065	0.9383364	1.0	9498	tags=40%, list=31%, signal=58%
HALLMARK_UNFOLDED_PROTEIN_RESPONSE	111	-0.18651475	-0.84029424	0.8442907	0.92449397	1.0	5972	tags=22%, list=19%, signal=27%
HALLMARK_INFLAMMATORY_RESPONSE	196	-0.14478385	-0.70890397	0.9932088	1.0	1.0	5858	tags=16%, list=19%, signal=20%
HALLMARK_NOTCH_SIGNALING	32	-0.20004876	-0.7004608	0.9101124	1.0	1.0	4392	tags=19%, list=14%, signal=22%
HALLMARK_ALLOGRAFT_REJECTION	195	-0.1162569	-0.56293356	1.0	0.99837023	1.0	5333	tags=13%, list=17%, signal=15%
NAME = Gene set name
SIZE = Number of genes in the gene set after filtering genes not in the expression dataset
ES = Enrichment score for the gene set
NES = Normalized enrichment score
NOM p-value = Nomical P value
FDR q-val = False Discovery Rate
FWER p-val = Familywise-error rate
RANK AT MAX = Position in the ranked list at which the maximum enrichment score occurred
LEADING EDGE = Tags: percentage of gene hits before (ES positive) or after (ES negative) the peak in the running enrichment score; List: percentage of genes in the ranked gene list before (ES positive) or after (ES negative) the peak in the running enrichment score; Signal: enrichment signal strength that combines the two previous statistics

## Sheet: Reactome-Positive
NAME	SIZE	ES	NES	NOM p-val	FDR q-val	FWER p-val	RANK AT MAX	LEADING EDGE
REACTOME_ENERGY_DEPENDENT_REGULATION_OF_MTOR_BY_LKB1_AMPK	17	0.6132887	18550172	0.00811359	0.23618276	0.306	3405	tags=29%, list=11%, signal=33%
REACTOME_ACTIVATED_AMPK_STIMULATES_FATTY_ACID_OXIDATION_IN_MUSCLE	18	0.58919007	18223499	0.0023364485	0.15730375	0.382	1508	tags=28%, list=5%, signal=29%
REACTOME_CTNNB1_PHOSPHORYLATION_CASCADE	15	0.6237534	17913702	0.0065075923	0.13944617	0.472	4176	tags=33%, list=13%, signal=39%
REACTOME_GENERIC_TRANSCRIPTION_PATHWAY	330	0.32795495	17767285	0.0	0.12223177	0.523	8826	tags=39%, list=28%, signal=54%
REACTOME_PI_METABOLISM	46	0.43878013	17180624	0.0	0.1656122	0.72	4647	tags=39%, list=15%, signal=46%
REACTOME_SYNTHESIS_OF_PIPS_AT_THE_PLASMA_MEMBRANE	29	0.47248092	16642829	0.0154185025	0.2133691	0.87	4647	tags=41%, list=15%, signal=49%
REACTOME_SYNTHESIS_OF_GLYCOSYLPHOSPHATIDYLINOSITOL_GPI	17	0.54790825	16474932	0.021141648	0.21067856	0.905	10500	tags=53%, list=34%, signal=80%
REACTOME_SYNTHESIS_OF_PIPS_AT_THE_GOLGI_MEMBRANE	17	0.5311317	16185912	0.019313306	0.23065029	0.934	4287	tags=47%, list=14%, signal=55%
REACTOME_INTERFERON_ALPHA_BETA_SIGNALING	51	0.3743952	15028373	0.029787235	0.47707444	0.998	8867	tags=45%, list=29%, signal=63%
REACTOME_FORMATION_OF_INCISION_COMPLEX_IN_GG_NER	21	0.45858932	14856924	0.046563193	0.4790337	0.999	5531	tags=29%, list=18%, signal=35%
REACTOME_DARPP_32_EVENTS	23	0.44087338	14790082	0.04805492	0.454827	0.999	6933	tags=39%, list=22%, signal=50%
REACTOME_PKB_MEDIATED_EVENTS	28	0.4275657	1475975	0.036637932	0.4253326	0.999	4382	tags=29%, list=14%, signal=33%
REACTOME_BRANCHED_CHAIN_AMINO_ACID_CATABOLISM	17	0.4610695	14097235	0.0845987	0.5949594	1.0	2472	tags=18%, list=8%, signal=19%
REACTOME_INFLAMMASOMES	16	0.4756106	13986429	0.0967033	0.59140116	1.0	8859	tags=56%, list=29%, signal=79%
REACTOME_MAPK_TARGETS_NUCLEAR_EVENTS_MEDIATED_BY_MAP_KINASES	30	0.39259484	13964843	0.07098121	0.55895317	1.0	2249	tags=20%, list=7%, signal=22%
REACTOME_PLATELET_SENSITIZATION_BY_LDL	16	0.45809358	13770117	0.1	0.58989805	1.0	6453	tags=38%, list=21%, signal=47%
REACTOME_PI3K_EVENTS_IN_ERBB2_SIGNALING	42	0.35484573	13721094	0.07258064	0.5709309	1.0	1988	tags=19%, list=6%, signal=20%
REACTOME_ANTIGEN_PRESENTATION_FOLDING_ASSEMBLY_AND_PEPTIDE_LOADING_OF_CLASS_I_MHC	21	0.43113208	13693874	0.08752735	0.5480133	1.0	7552	tags=43%, list=24%, signal=57%
REACTOME_SULFUR_AMINO_ACID_METABOLISM	23	0.4136273	13662132	0.1036036	0.52874386	1.0	2826	tags=30%, list=9%, signal=33%
REACTOME_ACYL_CHAIN_REMODELLING_OF_PE	20	0.42418426	13324828	0.12793177	0.6081173	1.0	882	tags=20%, list=3%, signal=21%
REACTOME_SIGNALING_BY_BMP	21	0.4124437	13270205	0.12418301	0.5976223	1.0	4638	tags=38%, list=15%, signal=45%
REACTOME_IL1_SIGNALING	39	0.33822837	12863704	0.12421053	0.72082514	1.0	11788	tags=62%, list=38%, signal=99%
REACTOME_NUCLEAR_EVENTS_KINASE_AND_TRANSCRIPTION_FACTOR_ACTIVATION	24	0.37742677	1263075	0.15463917	0.7811516	1.0	5203	tags=29%, list=17%, signal=35%
REACTOME_NUCLEOTIDE_BINDING_DOMAIN_LEUCINE_RICH_REPEAT_CONTAINING_RECEPTOR_NLR_SIGNALING_PATHWAYS	45	0.31495035	12389146	0.1403118	0.8510582	1.0	5317	tags=27%, list=17%, signal=32%
REACTOME_NFKB_AND_MAP_KINASES_ACTIVATION_MEDIATED_BY_TLR4_SIGNALING_REPERTOIRE	70	0.2884784	1234605	0.14508928	0.83646035	1.0	4614	tags=21%, list=15%, signal=25%
REACTOME_INNATE_IMMUNE_SYSTEM	214	0.23883455	12134124	0.085427135	0.89652634	1.0	7756	tags=31%, list=25%, signal=41%
REACTOME_ACYL_CHAIN_REMODELLING_OF_PC	21	0.38001153	1205933	0.21336207	0.89938253	1.0	882	tags=19%, list=3%, signal=20%
REACTOME_PROTEOLYTIC_CLEAVAGE_OF_SNARE_COMPLEX_PROTEINS	16	0.3885583	11839134	0.21696253	0.9715147	1.0	11073	tags=63%, list=36%, signal=97%
REACTOME_ERK_MAPK_TARGETS	21	0.3772358	11761789	0.24229075	0.9740332	1.0	5203	tags=29%, list=17%, signal=34%
REACTOME_NEGATIVE_REGULATORS_OF_RIG_I_MDA5_SIGNALING	30	0.32396257	11604846	0.221519	1.0	1.0	7112	tags=37%, list=23%, signal=48%
REACTOME_MAP_KINASE_ACTIVATION_IN_TLR_CASCADE	49	0.29163343	11585773	0.22516556	0.9952414	1.0	4397	tags=22%, list=14%, signal=26%
REACTOME_DOWNREGULATION_OF_SMAD2_3_SMAD4_TRANSCRIPTIONAL_ACTIVITY	19	0.36164367	11561892	0.2637131	0.9754821	1.0	372	tags=16%, list=1%, signal=16%
REACTOME_ENDOSOMAL_SORTING_COMPLEX_REQUIRED_FOR_TRANSPORT_ESCRT	26	0.3459486	11513288	0.25369978	0.9682667	1.0	6036	tags=27%, list=19%, signal=33%
REACTOME_RIG_I_MDA5_MEDIATED_INDUCTION_OF_IFN_ALPHA_BETA_PATHWAYS	60	0.2717519	11423105	0.22350231	0.9811302	1.0	7112	tags=33%, list=23%, signal=43%
REACTOME_BOTULINUM_NEUROTOXICITY	18	0.36977673	11281365	0.31712472	1.0	1.0	11073	tags=56%, list=36%, signal=86%
REACTOME_ACTIVATED_TLR4_SIGNALLING	91	0.25364575	11271497	0.20531401	0.9997624	1.0	5203	tags=21%, list=17%, signal=25%
REACTOME_MYD88_MAL_CASCADE_INITIATED_ON_PLASMA_MEMBRANE	81	0.25266978	11155356	0.26020408	1.0	1.0	5203	tags=21%, list=17%, signal=25%
REACTOME_NOTCH1_INTRACELLULAR_DOMAIN_REGULATES_TRANSCRIPTION	44	0.29160202	11144933	0.2560175	1.0	1.0	6633	tags=32%, list=21%, signal=40%
REACTOME_CYTOCHROME_P450_ARRANGED_BY_SUBSTRATE_TYPE	46	0.28260273	11007082	0.29223743	1.0	1.0	5178	tags=28%, list=17%, signal=34%
REACTOME_SIGNALING_BY_NOTCH1	67	0.25523373	10986248	0.27906978	1.0	1.0	6719	tags=30%, list=22%, signal=38%
REACTOME_INTERFERON_GAMMA_SIGNALING	60	0.26638937	10927421	0.2601432	1.0	1.0	8758	tags=37%, list=28%, signal=51%
REACTOME_SYNTHESIS_OF_BILE_ACIDS_AND_BILE_SALTS_VIA_7ALPHA_HYDROXYCHOLESTEROL	15	0.36564684	10905693	0.32016632	1.0	1.0	7661	tags=40%, list=25%, signal=53%
REACTOME_NUCLEAR_SIGNALING_BY_ERBB4	35	0.29716802	10855852	0.34080717	1.0	1.0	7031	tags=29%, list=23%, signal=37%
REACTOME_METABOLISM_OF_VITAMINS_AND_COFACTORS	51	0.26893756	10752705	0.31288344	1.0	1.0	5554	tags=25%, list=18%, signal=31%
REACTOME_INSULIN_SYNTHESIS_AND_PROCESSING	19	0.34538192	10739198	0.34813085	1.0	1.0	4846	tags=32%, list=16%, signal=37%
REACTOME_CITRIC_ACID_CYCLE_TCA_CYCLE	19	0.33929634	10738152	0.3553531	1.0	1.0	5809	tags=26%, list=19%, signal=32%
REACTOME_SIGNALING_BY_WNT	61	0.26251617	10732324	0.35253456	0.984481	1.0	4769	tags=20%, list=15%, signal=23%
REACTOME_TRIF_MEDIATED_TLR3_SIGNALING	72	0.24790648	10563262	0.33259425	1.0	1.0	4397	tags=18%, list=14%, signal=21%
REACTOME_METABOLISM_OF_LIPIDS_AND_LIPOPROTEINS	448	0.18988393	10504096	0.29110512	1.0	1.0	6606	tags=25%, list=21%, signal=31%
REACTOME_FATTY_ACID_TRIACYLGLYCEROL_AND_KETONE_BODY_METABOLISM	163	0.21087058	10391906	0.36214954	1.0	1.0	6066	tags=26%, list=20%, signal=32%
REACTOME_SIGNALING_BY_ERBB4	84	0.23266222	10381967	0.38345864	1.0	1.0	4769	tags=19%, list=15%, signal=22%
REACTOME_BIOLOGICAL_OXIDATIONS	119	0.2189296	10318891	0.3530864	1.0	1.0	5272	tags=24%, list=17%, signal=28%
REACTOME_NUCLEAR_RECEPTOR_TRANSCRIPTION_PATHWAY	46	0.25771606	10221497	0.43099788	1.0	1.0	7918	tags=30%, list=26%, signal=41%
REACTOME_GAB1_SIGNALOSOME	36	0.274446	10174102	0.4454343	1.0	1.0	1988	tags=17%, list=6%, signal=18%
REACTOME_PEROXISOMAL_LIPID_METABOLISM	20	0.32757387	10136237	0.42222223	1.0	1.0	6520	tags=30%, list=21%, signal=38%
REACTOME_ASSOCIATION_OF_TRIC_CCT_WITH_TARGET_PROTEINS_DURING_BIOSYNTHESIS	26	0.2969308	101295	0.42857143	1.0	1.0	5476	tags=27%, list=18%, signal=33%
REACTOME_TRNA_AMINOACYLATION	42	0.25897643	10005059	0.44161358	1.0	1.0	5291	tags=24%, list=17%, signal=29%
REACTOME_PHASE1_FUNCTIONALIZATION_OF_COMPOUNDS	64	0.23813947	0.99280906	0.47045454	1.0	1.0	2741	tags=16%, list=9%, signal=17%
REACTOME_PI3K_CASCADE	62	0.24058369	0.99159247	0.47522524	1.0	1.0	4382	tags=21%, list=14%, signal=24%
REACTOME_PHOSPHOLIPID_METABOLISM	191	0.19693859	0.98920995	0.4622871	1.0	1.0	5134	tags=20%, list=17%, signal=24%
REACTOME_CTLA4_INHIBITORY_SIGNALING	21	0.3011001	0.9848319	0.46336207	1.0	1.0	4176	tags=19%, list=13%, signal=22%
REACTOME_RESPIRATORY_ELECTRON_TRANSPORT_ATP_SYNTHESIS_BY_CHEMIOSMOTIC_COUPLING_AND_HEAT_PRODUCTION_BY_UNCOUPLING_PROTEINS_	81	0.21981418	0.97360826	0.49565217	1.0	1.0	11499	tags=41%, list=37%, signal=65%
REACTOME_CIRCADIAN_CLOCK	50	0.24059142	0.96398485	0.5223214	1.0	1.0	6553	tags=26%, list=21%, signal=33%
REACTOME_CHOLESTEROL_BIOSYNTHESIS	20	0.30183107	0.95907605	0.49889624	1.0	1.0	4890	tags=30%, list=16%, signal=36%
REACTOME_DEADENYLATION_OF_MRNA	18	0.30650967	0.9559378	0.5231788	1.0	1.0	4393	tags=33%, list=14%, signal=39%
REACTOME_PPARA_ACTIVATES_GENE_EXPRESSION	99	0.20652851	0.9530097	0.5943396	1.0	1.0	5396	tags=22%, list=17%, signal=27%
REACTOME_ION_TRANSPORT_BY_P_TYPE_ATPASES	33	0.25774705	0.94606364	0.556701	1.0	1.0	8854	tags=42%, list=29%, signal=59%
REACTOME_RESPIRATORY_ELECTRON_TRANSPORT	65	0.22228415	0.93606204	0.5720721	1.0	1.0	6620	tags=18%, list=21%, signal=23%
REACTOME_MEMBRANE_TRAFFICKING	121	0.19823115	0.930115	0.6265985	1.0	1.0	6502	tags=27%, list=21%, signal=34%
REACTOME_GLYCEROPHOSPHOLIPID_BIOSYNTHESIS	80	0.21282074	0.9262369	0.6218097	1.0	1.0	882	tags=9%, list=3%, signal=9%
REACTOME_DEADENYLATION_DEPENDENT_MRNA_DECAY	43	0.23718059	0.92544556	0.59952605	1.0	1.0	4658	tags=23%, list=15%, signal=27%
REACTOME_TOLL_RECEPTOR_CASCADES	114	0.19792645	0.9252145	0.6056645	1.0	1.0	5379	tags=19%, list=17%, signal=23%
REACTOME_RIP_MEDIATED_NFKB_ACTIVATION_VIA_DAI	18	0.2999434	0.9202894	0.56578946	1.0	1.0	8891	tags=39%, list=29%, signal=54%
REACTOME_DOWNSTREAM_TCR_SIGNALING	33	0.24980652	0.9109081	0.62045455	1.0	1.0	10174	tags=36%, list=33%, signal=54%
REACTOME_NOD1_2_SIGNALING_PATHWAY	30	0.25433227	0.90583444	0.5888889	1.0	1.0	5238	tags=23%, list=17%, signal=28%
REACTOME_TRAF6_MEDIATED_INDUCTION_OF_NFKB_AND_MAP_KINASES_UPON_TLR7_8_OR_9_ACTIVATION	75	0.20515697	0.90181375	0.6659091	1.0	1.0	5203	tags=19%, list=17%, signal=22%
REACTOME_RNA_POL_I_TRANSCRIPTION_INITIATION	24	0.26695675	0.8968564	0.6063158	1.0	1.0	5132	tags=25%, list=17%, signal=30%
REACTOME_RNA_POL_II_TRANSCRIPTION_PRE_INITIATION_AND_PROMOTER_OPENING	39	0.23755051	0.8961268	0.6343115	1.0	1.0	3769	tags=15%, list=12%, signal=17%
REACTOME_ADP_SIGNALLING_THROUGH_P2RY1	24	0.26439676	0.89377177	0.61782175	1.0	1.0	1086	tags=13%, list=4%, signal=13%
REACTOME_PI_3K_CASCADE	50	0.22799964	0.8889086	0.6924779	1.0	1.0	4560	tags=20%, list=15%, signal=23%
REACTOME_ACTIVATION_OF_NF_KAPPAB_IN_B_CELLS	60	0.21663596	0.8837206	0.67184037	1.0	1.0	10368	tags=43%, list=33%, signal=65%
REACTOME_POST_TRANSLATIONAL_MODIFICATION_SYNTHESIS_OF_GPI_ANCHORED_PROTEINS	26	0.2610803	0.8834875	0.63146996	1.0	1.0	8529	tags=31%, list=27%, signal=42%
REACTOME_CLASS_I_MHC_MEDIATED_ANTIGEN_PROCESSING_PRESENTATION	232	0.17134151	0.8799604	0.8233766	1.0	1.0	6955	tags=25%, list=22%, signal=31%
REACTOME_GLYCOLYSIS	26	0.25675398	0.87902397	0.6451613	1.0	1.0	1124	tags=12%, list=4%, signal=12%
REACTOME_JNK_C_JUN_KINASES_PHOSPHORYLATION_AND_ACTIVATION_MEDIATED_BY_ACTIVATED_HUMAN_TAK1	16	0.30086574	0.87683403	0.6414254	1.0	1.0	3428	tags=19%, list=11%, signal=21%
REACTOME_ABCA_TRANSPORTERS_IN_LIPID_HOMEOSTASIS	17	0.28552932	0.8659872	0.64959013	1.0	1.0	4688	tags=24%, list=15%, signal=28%
REACTOME_NETRIN1_SIGNALING	36	0.23219457	0.8646112	0.6768559	1.0	1.0	9233	tags=42%, list=30%, signal=59%
REACTOME_SIGNALING_BY_CONSTITUTIVELY_ACTIVE_EGFR	17	0.28114757	0.86222136	0.6724512	1.0	1.0	1988	tags=18%, list=6%, signal=19%
REACTOME_TRAF6_MEDIATED_IRF7_ACTIVATION	18	0.27779436	0.86165863	0.6751592	1.0	1.0	6285	tags=39%, list=20%, signal=49%
REACTOME_CYCLIN_E_ASSOCIATED_EVENTS_DURING_G1_S_TRANSITION_	61	0.20519586	0.8603632	0.71990174	1.0	1.0	4421	tags=18%, list=14%, signal=21%
REACTOME_SIGNALING_BY_ILS	104	0.18593957	0.85762954	0.77517563	1.0	1.0	5067	tags=18%, list=16%, signal=22%
REACTOME_GABA_SYNTHESIS_RELEASE_REUPTAKE_AND_DEGRADATION	15	0.30151343	0.85540324	0.63752663	1.0	1.0	6068	tags=33%, list=20%, signal=41%
REACTOME_ACYL_CHAIN_REMODELLING_OF_PG	15	0.29318443	0.85434395	0.64915967	1.0	1.0	4039	tags=27%, list=13%, signal=31%
REACTOME_SYNTHESIS_OF_BILE_ACIDS_AND_BILE_SALTS	19	0.27312943	0.8505284	0.68817204	1.0	1.0	7661	tags=37%, list=25%, signal=49%
REACTOME_SIGNALING_BY_ERBB2	96	0.19014908	0.84734136	0.8251748	1.0	1.0	4560	tags=18%, list=15%, signal=21%
REACTOME_DESTABILIZATION_OF_MRNA_BY_TRISTETRAPROLIN_TTP	17	0.28193352	0.8432499	0.6666667	1.0	1.0	4658	tags=24%, list=15%, signal=28%
REACTOME_OLFACTORY_SIGNALING_PATHWAY	21	0.26331186	0.8422668	0.7088889	1.0	1.0	7652	tags=33%, list=25%, signal=44%
REACTOME_ANTIGEN_PROCESSING_UBIQUITINATION_PROTEASOME_DEGRADATION	194	0.16543165	0.83702177	0.8962963	1.0	1.0	6955	tags=24%, list=22%, signal=31%
REACTOME_COSTIMULATION_BY_THE_CD28_FAMILY	59	0.20372806	0.8351446	0.76744187	1.0	1.0	5039	tags=17%, list=16%, signal=20%
REACTOME_BILE_ACID_AND_BILE_SALT_METABOLISM	24	0.25017205	0.83430725	0.7194093	1.0	1.0	7661	tags=33%, list=25%, signal=44%
REACTOME_MITOCHONDRIAL_TRNA_AMINOACYLATION	21	0.25697395	0.8303853	0.7288503	1.0	1.0	3915	tags=19%, list=13%, signal=22%
REACTOME_GLOBAL_GENOMIC_NER_GG_NER	33	0.22972064	0.82570815	0.74034333	1.0	1.0	3769	tags=15%, list=12%, signal=17%
REACTOME_TIE2_SIGNALING	16	0.28495985	0.8227077	0.7181818	1.0	1.0	1988	tags=19%, list=6%, signal=20%
REACTOME_RORA_ACTIVATES_CIRCADIAN_EXPRESSION	23	0.24522485	0.81739837	0.73051226	1.0	1.0	6010	tags=30%, list=19%, signal=38%
REACTOME_DESTABILIZATION_OF_MRNA_BY_BRF1	17	0.26926878	0.81315374	0.7326087	1.0	1.0	4658	tags=24%, list=15%, signal=28%
REACTOME_REGULATION_OF_APOPTOSIS	55	0.20037945	0.81152844	0.8202765	1.0	1.0	10368	tags=42%, list=33%, signal=63%
REACTOME_MYOGENESIS	25	0.23497643	0.7976246	0.76309794	1.0	1.0	8172	tags=36%, list=26%, signal=49%
REACTOME_METABOLISM_OF_MRNA	221	0.15297577	0.791581	0.9656085	1.0	1.0	5203	tags=15%, list=17%, signal=18%
REACTOME_CYTOSOLIC_TRNA_AMINOACYLATION	24	0.23807864	0.7910385	0.7737069	1.0	1.0	6075	tags=29%, list=20%, signal=36%
REACTOME_P53_DEPENDENT_G1_DNA_DAMAGE_RESPONSE	52	0.19907174	0.78891265	0.8187919	1.0	1.0	1781	tags=12%, list=6%, signal=12%
REACTOME_SCFSKP2_MEDIATED_DEGRADATION_OF_P27_P21	52	0.19438043	0.78421694	0.8540305	1.0	1.0	1551	tags=10%, list=5%, signal=10%
REACTOME_PI3K_EVENTS_IN_ERBB4_SIGNALING	36	0.21011288	0.7825726	0.8091954	1.0	1.0	4560	tags=17%, list=15%, signal=20%
REACTOME_FORMATION_OF_THE_HIV1_EARLY_ELONGATION_COMPLEX	29	0.22408012	0.779265	0.82126695	1.0	1.0	3769	tags=14%, list=12%, signal=16%
REACTOME_INCRETIN_SYNTHESIS_SECRETION_AND_INACTIVATION	16	0.257721	0.7759905	0.7819383	1.0	1.0	9688	tags=56%, list=31%, signal=82%
REACTOME_MITOCHONDRIAL_PROTEIN_IMPORT	49	0.19381079	0.7713383	0.87759817	1.0	1.0	5295	tags=22%, list=17%, signal=27%
REACTOME_PIP3_ACTIVATES_AKT_SIGNALING	27	0.21934052	0.7602331	0.835141	1.0	1.0	4560	tags=19%, list=15%, signal=22%
REACTOME_SIGNALLING_TO_ERKS	35	0.20887354	0.75796795	0.8783186	1.0	1.0	5239	tags=26%, list=17%, signal=31%
REACTOME_COMPLEMENT_CASCADE	26	0.22522521	0.74729735	0.8438178	1.0	1.0	9066	tags=42%, list=29%, signal=60%
REACTOME_OXYGEN_DEPENDENT_PROLINE_HYDROXYLATION_OF_HYPOXIA_INDUCIBLE_FACTOR_ALPHA	16	0.2460007	0.73627406	0.86403507	1.0	1.0	220	tags=6%, list=1%, signal=6%
REACTOME_DESTABILIZATION_OF_MRNA_BY_AUF1_HNRNP_D0	49	0.18763316	0.73311746	0.91255605	1.0	1.0	4055	tags=16%, list=13%, signal=19%
REACTOME_AUTODEGRADATION_OF_THE_E3_UBIQUITIN_LIGASE_COP1	46	0.18611434	0.71568996	0.93533486	1.0	1.0	10368	tags=43%, list=33%, signal=65%
REACTOME_DOWNSTREAM_SIGNALING_EVENTS_OF_B_CELL_RECEPTOR_BCR	91	0.15991078	0.7053187	0.967366	1.0	1.0	4769	tags=14%, list=15%, signal=17%
REACTOME_MRNA_CAPPING	29	0.20026459	0.69627166	0.9100877	1.0	1.0	3769	tags=14%, list=12%, signal=16%
REACTOME_TCR_SIGNALING	50	0.17247243	0.67399424	0.95739913	1.0	1.0	10980	tags=34%, list=35%, signal=53%
REACTOME_TCA_CYCLE_AND_RESPIRATORY_ELECTRON_TRANSPORT	117	0.139496	0.65001476	0.99509805	1.0	1.0	7508	tags=20%, list=24%, signal=26%
REACTOME_IL_RECEPTOR_SHC_SIGNALING	25	0.1883088	0.64991516	0.9447853	1.0	1.0	8421	tags=32%, list=27%, signal=44%
REACTOME_RNA_POL_II_PRE_TRANSCRIPTION_EVENTS	54	0.15896544	0.6441404	0.98876405	1.0	1.0	3769	tags=11%, list=12%, signal=13%
REACTOME_GENERATION_OF_SECOND_MESSENGER_MOLECULES	26	0.18722133	0.64278	0.9493671	1.0	1.0	22560	tags=96%, list=73%, signal=352%
REACTOME_NUCLEOTIDE_LIKE_PURINERGIC_RECEPTORS	16	0.20877686	0.62513834	0.92622954	1.0	1.0	6946	tags=31%, list=22%, signal=40%
REACTOME_VIF_MEDIATED_DEGRADATION_OF_APOBEC3G	48	0.1578239	0.624056	0.9892009	1.0	1.0	10552	tags=44%, list=34%, signal=66%
REACTOME_REGULATION_OF_HYPOXIA_INDUCIBLE_FACTOR_HIF_BY_OXYGEN	23	0.18755995	0.6165178	0.941048	1.0	1.0	6010	tags=17%, list=19%, signal=22%
REACTOME_ACTIVATED_TAK1_MEDIATES_P38_MAPK_ACTIVATION	17	0.19936703	0.61411285	0.9493392	1.0	1.0	5203	tags=24%, list=17%, signal=28%
REACTOME_NONSENSE_MEDIATED_DECAY_ENHANCED_BY_THE_EXON_JUNCTION_COMPLEX	119	0.12989807	0.6096376	1.0	1.0	1.0	8903	tags=22%, list=29%, signal=31%
REACTOME_TRANS_GOLGI_NETWORK_VESICLE_BUDDING	57	0.14973186	0.60480076	0.99550563	1.0	1.0	7004	tags=26%, list=23%, signal=34%
REACTOME_SIGNALING_BY_HIPPO	20	0.18184027	0.5918768	0.96443516	1.0	1.0	10749	tags=50%, list=35%, signal=76%
REACTOME_MRNA_3_END_PROCESSING	32	0.16059901	0.57390124	0.98156685	1.0	1.0	26039	tags=100%, list=84%, signal=623%
REACTOME_SYNTHESIS_AND_INTERCONVERSION_OF_NUCLEOTIDE_DI_AND_TRIPHOSPHATES	18	0.1839474	0.56441325	0.9652929	1.0	1.0	25313	tags=100%, list=82%, signal=544%
REACTOME_PD1_SIGNALING	17	0.18352954	0.549246	0.9767932	1.0	1.0	5857	tags=18%, list=19%, signal=22%
REACTOME_SPHINGOLIPID_DE_NOVO_BIOSYNTHESIS	30	0.13683765	0.48214644	0.9955457	1.0	1.0	3152	tags=10%, list=10%, signal=11%
REACTOME_METABOLISM_OF_STEROID_HORMONES_AND_VITAMINS_A_AND_D	29	0.13679157	0.4768747	0.9978769	0.9980367	1.0	3007	tags=10%, list=10%, signal=11%
NAME = Gene set name
SIZE = Number of genes in the gene set after filtering genes not in the expression dataset
ES = Enrichment score for the gene set
NES = Normalized enrichment score
NOM p-value = Nomical P value
FDR q-val = False Discovery Rate
FWER p-val = Familywise-error rate
RANK AT MAX = Position in the ranked list at which the maximum enrichment score occurred
LEADING EDGE = Tags: percentage of gene hits before (ES positive) or after (ES negative) the peak in the running enrichment score; List: percentage of genes in the ranked gene list before (ES positive) or after (ES negative) the peak in the running enrichment score; Signal: enrichment signal strength that combines the two previous statistics

## Sheet: Reactome-Negative
NAME	SIZE	ES	NES	NOM p-val	FDR q-val	FWER p-val	RANK AT MAX	LEADING EDGE
REACTOME_EXTRACELLULAR_MATRIX_ORGANIZATION	79	-0.5855078	-2461141	0.0	0.0	0.0	9150	tags=68%, list=30%, signal=97%
REACTOME_MITOTIC_PROMETAPHASE	82	-0.5313418	-22843564	0.0	6.25E-4	0.001	4314	tags=39%, list=14%, signal=45%
REACTOME_COLLAGEN_FORMATION	54	-0.57119733	-22295942	0.0	0.0012809709	0.003	9089	tags=69%, list=29%, signal=97%
REACTOME_DNA_REPLICATION	183	-0.4444616	-2162611	0.0	0.001893544	0.006	6456	tags=39%, list=21%, signal=49%
REACTOME_MITOTIC_M_M_G1_PHASES	163	-0.449553	-2150082	0.0	0.0017770075	0.007	6171	tags=39%, list=20%, signal=48%
REACTOME_DEGRADATION_OF_THE_EXTRACELLULAR_MATRIX	25	-0.6478014	-21356957	0.0	0.0016985014	0.008	6747	tags=60%, list=22%, signal=77%
REACTOME_NCAM1_INTERACTIONS	38	-0.58746797	-21212206	0.0	0.0016357142	0.009	7582	tags=63%, list=24%, signal=83%
REACTOME_NCAM_SIGNALING_FOR_NEURITE_OUT_GROWTH	63	-0.51942873	-2103386	0.0	0.0016001691	0.01	7121	tags=54%, list=23%, signal=70%
REACTOME_VOLTAGE_GATED_POTASSIUM_CHANNELS	37	-0.5762678	-205718	0.0	0.0034501744	0.024	6845	tags=51%, list=22%, signal=66%
REACTOME_ACTIVATION_OF_THE_PRE_REPLICATIVE_COMPLEX	30	-0.5813332	-20346406	0.0	0.0038859155	0.03	5685	tags=50%, list=18%, signal=61%
REACTOME_G2_M_CHECKPOINTS	41	-0.5475644	-2016448	0.0	0.0046900124	0.04	5685	tags=46%, list=18%, signal=57%
REACTOME_AMINO_ACID_TRANSPORT_ACROSS_THE_PLASMA_MEMBRANE	29	-0.57129276	-19551617	0.0	0.008941002	0.08	2746	tags=34%, list=9%, signal=38%
REACTOME_NEP_NS2_INTERACTS_WITH_THE_CELLULAR_EXPORT_MACHINERY	27	-0.5757306	-19401431	0.0017699115	0.010545467	0.101	6772	tags=52%, list=22%, signal=66%
REACTOME_TRANSPORT_OF_RIBONUCLEOPROTEINS_INTO_THE_HOST_NUCLEUS	27	-0.5826852	-19366298	0.0	0.010350586	0.105	6772	tags=52%, list=22%, signal=66%
REACTOME_CELL_CYCLE_MITOTIC	305	-0.3785398	-19336168	0.0	0.009927739	0.107	5309	tags=30%, list=17%, signal=36%
REACTOME_REGULATION_OF_GLUCOKINASE_BY_GLUCOKINASE_REGULATORY_PROTEIN	27	-0.57200736	-19191444	0.0018761726	0.011505725	0.13	6772	tags=52%, list=22%, signal=66%
REACTOME_G1_S_SPECIFIC_TRANSCRIPTION	18	-0.6370988	-19057977	0.0037453184	0.012797857	0.154	6417	tags=61%, list=21%, signal=77%
REACTOME_POTASSIUM_CHANNELS	87	-0.44814646	-19051567	0.0	0.012235314	0.156	9117	tags=52%, list=29%, signal=73%
REACTOME_ACTIVATION_OF_ATR_IN_RESPONSE_TO_REPLICATION_STRESS	35	-0.5227614	-18781165	0.0	0.01588239	0.209	5685	tags=43%, list=18%, signal=52%
REACTOME_DNA_STRAND_ELONGATION	30	-0.5450906	-18762404	0.0038535646	0.015677413	0.218	7678	tags=43%, list=25%, signal=58%
REACTOME_CHONDROITIN_SULFATE_BIOSYNTHESIS	19	-0.60959387	-1857356	0.0	0.019149058	0.274	5044	tags=47%, list=16%, signal=57%
REACTOME_GLYCOSAMINOGLYCAN_METABOLISM	107	-0.41302177	-18486608	0.0	0.020161716	0.293	6673	tags=37%, list=22%, signal=47%
REACTOME_KINESINS	23	-0.56823766	-18304282	0.0017152659	0.023508027	0.338	4188	tags=43%, list=14%, signal=50%
REACTOME_CHONDROITIN_SULFATE_DERMATAN_SULFATE_METABOLISM	46	-0.4820313	-18249363	0.0017667845	0.02401427	0.356	5983	tags=39%, list=19%, signal=48%
REACTOME_AXON_GUIDANCE	240	-0.35935023	-17806915	0.0	0.03726509	0.525	7728	tags=39%, list=25%, signal=51%
REACTOME_CELL_CYCLE	391	-0.34033582	-17797203	0.0	0.036073435	0.528	5309	tags=28%, list=17%, signal=33%
REACTOME_A_TETRASACCHARIDE_LINKER_SEQUENCE_IS_REQUIRED_FOR_GAG_SYNTHESIS	25	-0.5350129	-17631432	0.0056926	0.04146484	0.585	8536	tags=56%, list=28%, signal=77%
REACTOME_MUSCLE_CONTRACTION	46	-0.4567298	-17551917	0.0035650623	0.04349468	0.614	4081	tags=33%, list=13%, signal=37%
REACTOME_PTM_GAMMA_CARBOXYLATION_HYPUSINE_FORMATION_AND_ARYLSULFATASE_ACTIVATION	25	-0.53302115	-17456374	0.0056603774	0.046343736	0.656	5484	tags=48%, list=18%, signal=58%
REACTOME_GPCR_LIGAND_BINDING	324	-0.3313842	-17008665	0.0	0.06676568	0.795	8419	tags=38%, list=27%, signal=51%
REACTOME_SMOOTH_MUSCLE_CONTRACTION	24	-0.5188286	-16977884	0.00754717	0.06633372	0.803	6304	tags=42%, list=20%, signal=52%
REACTOME_FANCONI_ANEMIA_PATHWAY	21	-0.5396127	-16942309	0.009596929	0.06640657	0.811	4264	tags=38%, list=14%, signal=44%
REACTOME_FORMATION_OF_TUBULIN_FOLDING_INTERMEDIATES_BY_CCT_TRIC	21	-0.5459156	-16897658	0.0093632955	0.06694019	0.823	1522	tags=24%, list=5%, signal=25%
REACTOME_NRAGE_SIGNALS_DEATH_THROUGH_JNK	43	-0.4534566	-16826441	0.012280702	0.06962204	0.841	6884	tags=42%, list=22%, signal=54%
REACTOME_INTERACTIONS_OF_VPR_WITH_HOST_CELLULAR_PROTEINS	32	-0.48639372	-16739926	0.0037383179	0.07285938	0.864	7887	tags=50%, list=25%, signal=67%
REACTOME_GPCR_DOWNSTREAM_SIGNALING	421	-0.31412444	-16683515	0.0	0.07511555	0.879	8390	tags=37%, list=27%, signal=50%
REACTOME_AMINO_ACID_AND_OLIGOPEPTIDE_SLC_TRANSPORTERS	44	-0.44348338	-16676391	0.007677543	0.07364384	0.882	2746	tags=25%, list=9%, signal=27%
REACTOME_BASIGIN_INTERACTIONS	25	-0.50782853	-16561671	0.011428571	0.07906082	0.91	9542	tags=60%, list=31%, signal=87%
REACTOME_PEPTIDE_LIGAND_BINDING_RECEPTORS	143	-0.3524836	-16481639	0.0	0.08248222	0.921	8389	tags=37%, list=27%, signal=51%
REACTOME_DEVELOPMENTAL_BIOLOGY	371	-0.31100023	-16324817	0.0	0.09251248	0.947	7586	tags=34%, list=24%, signal=45%
REACTOME_SIGNALING_BY_PDGF	115	-0.36280608	-16296246	0.0	0.09207786	0.95	7773	tags=45%, list=25%, signal=60%
REACTOME_METABOLISM_OF_CARBOHYDRATES	225	-0.32769442	-16165851	0.0	0.09980103	0.967	7249	tags=34%, list=23%, signal=44%
REACTOME_CLASS_A1_RHODOPSIN_LIKE_RECEPTORS	234	-0.32589728	-16138775	0.0	0.09962117	0.971	8390	tags=37%, list=27%, signal=51%
REACTOME_NEURONAL_SYSTEM	251	-0.31933725	-1613362	0.0	0.0978309	0.971	6500	tags=29%, list=21%, signal=36%
REACTOME_M_G1_TRANSITION	77	-0.3782179	-16076306	0.0017482517	0.1005905	0.976	5685	tags=32%, list=18%, signal=40%
REACTOME_RAS_ACTIVATION_UOPN_CA2_INFUX_THROUGH_NMDA_RECEPTOR	17	-0.5457504	-15992821	0.035984848	0.105545886	0.98	4939	tags=29%, list=16%, signal=35%
REACTOME_TRANSPORT_OF_INORGANIC_CATIONS_ANIONS_AND_AMINO_ACIDS_OLIGOPEPTIDES	86	-0.3756382	-15969592	0.0053380784	0.10534804	0.98	3719	tags=22%, list=12%, signal=25%
REACTOME_KERATAN_SULFATE_BIOSYNTHESIS	25	-0.4855274	-15932263	0.01576182	0.105663225	0.98	6673	tags=44%, list=22%, signal=56%
REACTOME_E2F_MEDIATED_REGULATION_OF_DNA_REPLICATION	34	-0.45871055	-15877367	0.01682243	0.108505905	0.988	6417	tags=47%, list=21%, signal=59%
REACTOME_GASTRIN_CREB_SIGNALLING_PATHWAY_VIA_PKC_AND_MAPK	177	-0.33157963	-15799606	0.0	0.11325932	0.99	8390	tags=40%, list=27%, signal=55%
REACTOME_PREFOLDIN_MEDIATED_TRANSFER_OF_SUBSTRATE_TO_CCT_TRIC	27	-0.46247482	-15786511	0.031858407	0.1123162	0.99	1594	tags=22%, list=5%, signal=23%
REACTOME_L1CAM_INTERACTIONS	84	-0.3694122	-15781082	0.0035714286	0.110657796	0.99	6626	tags=33%, list=21%, signal=42%
REACTOME_CELL_JUNCTION_ORGANIZATION	73	-0.37956566	-15740045	0.007246377	0.1117715	0.99	7755	tags=42%, list=25%, signal=56%
REACTOME_INTEGRIN_CELL_SURFACE_INTERACTIONS	77	-0.37203896	-15625708	0.011049724	0.120441444	0.997	7174	tags=34%, list=23%, signal=44%
REACTOME_G_ALPHA_Q_SIGNALLING_EVENTS	156	-0.32649872	-15536735	0.0	0.1265806	0.997	8390	tags=40%, list=27%, signal=55%
REACTOME_SIGNAL_TRANSDUCTION_BY_L1	34	-0.43775812	-15517606	0.023679417	0.12632182	0.997	6626	tags=41%, list=21%, signal=52%
REACTOME_G_PROTEIN_ACTIVATION	23	-0.47272176	-15509285	0.02504817	0.12492972	0.997	9920	tags=61%, list=32%, signal=89%
REACTOME_DEPOSITION_OF_NEW_CENPA_CONTAINING_NUCLEOSOMES_AT_THE_CENTROMERE	57	-0.3911618	-15482398	0.007434944	0.12562312	0.997	7577	tags=40%, list=24%, signal=53%
REACTOME_G_ALPHA_I_SIGNALLING_EVENTS	159	-0.32570586	-15456526	0.004893964	0.12578613	0.997	8389	tags=38%, list=27%, signal=51%
REACTOME_NEUROTRANSMITTER_RECEPTOR_BINDING_AND_DOWNSTREAM_TRANSMISSION_IN_THE_POSTSYNAPTIC_CELL	125	-0.33966908	-15433127	0.0034188034	0.12643866	0.997	9244	tags=40%, list=30%, signal=57%
REACTOME_P75_NTR_RECEPTOR_MEDIATED_SIGNALLING	79	-0.3663451	-15431529	0.010507881	0.12456103	0.997	4897	tags=27%, list=16%, signal=31%
REACTOME_HIV_LIFE_CYCLE	110	-0.34531826	-15381315	0.0017636684	0.12708631	0.997	7857	tags=36%, list=25%, signal=49%
REACTOME_GLUTATHIONE_CONJUGATION	22	-0.47861123	-1525333	0.035906643	0.13756731	0.997	4453	tags=45%, list=14%, signal=53%
REACTOME_G_ALPHA_S_SIGNALLING_EVENTS	96	-0.3483418	-15133082	0.011049724	0.14745827	0.999	4567	tags=26%, list=15%, signal=30%
REACTOME_METABOLISM_OF_NON_CODING_RNA	48	-0.39969113	-15125947	0.023090586	0.14621235	0.999	6772	tags=33%, list=22%, signal=43%
REACTOME_CELL_DEATH_SIGNALLING_VIA_NRAGE_NRIF_AND_NADE	58	-0.38109782	-15119293	0.023550725	0.1446567	0.999	5854	tags=31%, list=19%, signal=38%
REACTOME_ASSEMBLY_OF_THE_PRE_REPLICATIVE_COMPLEX	62	-0.37131172	-15103931	0.010830325	0.14416379	0.999	5685	tags=32%, list=18%, signal=39%
REACTOME_GABA_RECEPTOR_ACTIVATION	46	-0.3889651	-15103029	0.024691358	0.14214133	0.999	8785	tags=52%, list=28%, signal=73%
REACTOME_G_ALPHA1213_SIGNALLING_EVENTS	72	-0.36888564	-15014344	0.0121951215	0.14913434	1.0	6088	tags=33%, list=20%, signal=41%
REACTOME_CELL_CELL_JUNCTION_ORGANIZATION	53	-0.38829058	-14905003	0.034734916	0.1585103	1.0	3702	tags=28%, list=12%, signal=32%
REACTOME_SYNTHESIS_OF_DNA	89	-0.34203705	-14764222	0.013986014	0.17232308	1.0	6456	tags=31%, list=21%, signal=40%
REACTOME_STRIATED_MUSCLE_CONTRACTION	26	-0.4524243	-14734282	0.05631399	0.17375402	1.0	3583	tags=31%, list=12%, signal=35%
REACTOME_NEPHRIN_INTERACTIONS	18	-0.4870995	-14657075	0.0625	0.18040536	1.0	9479	tags=67%, list=31%, signal=96%
REACTOME_SLC_MEDIATED_TRANSMEMBRANE_TRANSPORT	222	-0.29704744	-14521135	0.0017094017	0.19509304	1.0	3725	tags=19%, list=12%, signal=21%
REACTOME_CHROMOSOME_MAINTENANCE	113	-0.32282	-14437492	0.014336918	0.20309708	1.0	8812	tags=36%, list=28%, signal=50%
REACTOME_REGULATION_OF_BETA_CELL_DEVELOPMENT	22	-0.45628494	-14433261	0.078066915	0.20093417	1.0	7076	tags=41%, list=23%, signal=53%
REACTOME_MITOTIC_G2_G2_M_PHASES	78	-0.343464	-14411961	0.03057554	0.20171775	1.0	5208	tags=27%, list=17%, signal=32%
REACTOME_TRANSPORT_OF_MATURE_MRNA_DERIVED_FROM_AN_INTRONLESS_TRANSCRIPT	32	-0.4164572	-14399861	0.057971016	0.20049289	1.0	6772	tags=41%, list=22%, signal=52%
REACTOME_CELL_CELL_COMMUNICATION	113	-0.3244151	-14399399	0.019097222	0.19800302	1.0	8671	tags=42%, list=28%, signal=58%
REACTOME_GLUCOSE_TRANSPORT	36	-0.4015239	-14346579	0.05984556	0.20223668	1.0	7513	tags=42%, list=24%, signal=55%
REACTOME_G0_AND_EARLY_G1	24	-0.43376216	-14318035	0.06403013	0.20362832	1.0	8494	tags=50%, list=27%, signal=69%
REACTOME_CLASS_B_2_SECRETIN_FAMILY_RECEPTORS	79	-0.33813748	-14203347	0.02930403	0.2175933	1.0	8869	tags=42%, list=29%, signal=58%
REACTOME_KERATAN_SULFATE_KERATIN_METABOLISM	29	-0.41559088	-14167938	0.07480315	0.21991745	1.0	6673	tags=41%, list=22%, signal=53%
REACTOME_CELL_SURFACE_INTERACTIONS_AT_THE_VASCULAR_WALL	82	-0.33182454	-14158182	0.028218694	0.21863805	1.0	9565	tags=44%, list=31%, signal=63%
REACTOME_CREB_PHOSPHORYLATION_THROUGH_THE_ACTIVATION_OF_RAS	27	-0.4214292	-14122857	0.0862069	0.22109224	1.0	10786	tags=44%, list=35%, signal=68%
REACTOME_PLC_BETA_MEDIATED_EVENTS	40	-0.38701135	-14049598	0.0634058	0.22924946	1.0	4380	tags=33%, list=14%, signal=38%
REACTOME_LOSS_OF_NLP_FROM_MITOTIC_CENTROSOMES	56	-0.35222176	-14035603	0.04621072	0.22863322	1.0	5208	tags=25%, list=17%, signal=30%
REACTOME_PLATELET_ACTIVATION_SIGNALING_AND_AGGREGATION	190	-0.28679872	-13982936	0.018272426	0.23400646	1.0	8288	tags=37%, list=27%, signal=50%
REACTOME_INHIBITION_OF_VOLTAGE_GATED_CA2_CHANNELS_VIA_GBETA_GAMMA_SUBUNITS	23	-0.43171933	-13961195	0.08239701	0.23484503	1.0	8703	tags=52%, list=28%, signal=72%
REACTOME_SEMAPHORIN_INTERACTIONS	66	-0.3409204	-1396085	0.02909091	0.23232174	1.0	7728	tags=36%, list=25%, signal=48%
REACTOME_TRANSMISSION_ACROSS_CHEMICAL_SYNAPSES	170	-0.29287553	-13930564	0.019434629	0.2342583	1.0	3698	tags=18%, list=12%, signal=21%
REACTOME_PROCESSIVE_SYNTHESIS_ON_THE_LAGGING_STRAND	15	-0.47540733	-13908062	0.10131332	0.23493169	1.0	2608	tags=20%, list=8%, signal=22%
REACTOME_HOST_INTERACTIONS_OF_HIV_FACTORS	121	-0.30638713	-13888587	0.030405406	0.23544946	1.0	6772	tags=31%, list=22%, signal=39%
REACTOME_G_ALPHA_Z_SIGNALLING_EVENTS	43	-0.3718899	-13885986	0.055755395	0.23338468	1.0	9244	tags=51%, list=30%, signal=73%
REACTOME_MITOTIC_G1_G1_S_PHASES	131	-0.30691323	-13873621	0.012727273	0.23237339	1.0	5704	tags=30%, list=18%, signal=36%
REACTOME_HEPARAN_SULFATE_HEPARIN_HS_GAG_METABOLISM	51	-0.36168462	-13855711	0.062271062	0.23257172	1.0	6483	tags=31%, list=21%, signal=40%
REACTOME_HEMOSTASIS	423	-0.26173857	-13853356	0.0016155089	0.2306277	1.0	6200	tags=25%, list=20%, signal=31%
REACTOME_CELL_CYCLE_CHECKPOINTS	110	-0.31126684	-13785217	0.038528897	0.23774478	1.0	5685	tags=30%, list=18%, signal=37%
REACTOME_NITRIC_OXIDE_STIMULATES_GUANYLATE_CYCLASE	25	-0.4143912	-13755348	0.06764168	0.24002151	1.0	2742	tags=20%, list=9%, signal=22%
REACTOME_RESPONSE_TO_ELEVATED_PLATELET_CYTOSOLIC_CA2_	78	-0.3249805	-13745601	0.047531992	0.23883447	1.0	8424	tags=40%, list=27%, signal=54%
REACTOME_EXTENSION_OF_TELOMERES	27	-0.40826222	-13719423	0.07372401	0.24057661	1.0	6269	tags=30%, list=20%, signal=37%
REACTOME_GLUCAGON_TYPE_LIGAND_RECEPTORS	30	-0.400303	-13705969	0.08256881	0.2401586	1.0	8703	tags=43%, list=28%, signal=60%
REACTOME_AMYLOIDS	67	-0.34075367	-13679252	0.06440072	0.24194719	1.0	7105	tags=33%, list=23%, signal=43%
REACTOME_ADHERENS_JUNCTIONS_INTERACTIONS	26	-0.41293696	-13629339	0.08623853	0.24708389	1.0	3203	tags=31%, list=10%, signal=34%
REACTOME_ARMS_MEDIATED_ACTIVATION	17	-0.46181786	-13622903	0.104672894	0.24556895	1.0	7727	tags=47%, list=25%, signal=63%
REACTOME_RECRUITMENT_OF_MITOTIC_CENTROSOME_PROTEINS_AND_COMPLEXES	63	-0.33670288	-13589822	0.054744527	0.24807125	1.0	5208	tags=24%, list=17%, signal=29%
REACTOME_GABA_B_RECEPTOR_ACTIVATION	36	-0.38252702	-13588891	0.0994575	0.24589899	1.0	10040	tags=61%, list=32%, signal=90%
REACTOME_AMINE_LIGAND_BINDING_RECEPTORS	25	-0.41281447	-13517905	0.08045977	0.25390542	1.0	6160	tags=40%, list=20%, signal=50%
REACTOME_AMINO_ACID_SYNTHESIS_AND_INTERCONVERSION_TRANSAMINATION	16	-0.45904112	-13483744	0.11173184	0.25698504	1.0	3861	tags=38%, list=12%, signal=43%
REACTOME_POST_CHAPERONIN_TUBULIN_FOLDING_PATHWAY	18	-0.44500256	-13479229	0.10283688	0.2553272	1.0	8737	tags=50%, list=28%, signal=70%
REACTOME_SHC1_EVENTS_IN_ERBB4_SIGNALING	20	-0.4398894	-13447543	0.11886793	0.25778776	1.0	6362	tags=35%, list=21%, signal=44%
REACTOME_RECYCLING_PATHWAY_OF_L1	27	-0.4071256	-13444633	0.108481266	0.25592324	1.0	3397	tags=26%, list=11%, signal=29%
REACTOME_INWARDLY_RECTIFYING_K_CHANNELS	29	-0.39617914	-13442804	0.10074627	0.25389734	1.0	8703	tags=48%, list=28%, signal=67%
REACTOME_TRANSMEMBRANE_TRANSPORT_OF_SMALL_MOLECULES	381	-0.25633255	-13431739	0.006289308	0.2530185	1.0	7552	tags=29%, list=24%, signal=37%
REACTOME_LATE_PHASE_OF_HIV_LIFE_CYCLE	96	-0.30250955	-13415179	0.051785715	0.25315848	1.0	6819	tags=30%, list=22%, signal=39%
REACTOME_PROSTACYCLIN_SIGNALLING_THROUGH_PROSTACYCLIN_RECEPTOR	18	-0.4411373	-13329439	0.11742424	0.26435322	1.0	8703	tags=50%, list=28%, signal=69%
REACTOME_DNA_REPAIR	105	-0.30000633	-13311425	0.049910873	0.26511943	1.0	9769	tags=42%, list=31%, signal=61%
REACTOME_PRE_NOTCH_PROCESSING_IN_GOLGI	16	-0.45841217	-13269072	0.12256809	0.26993358	1.0	6137	tags=31%, list=20%, signal=39%
REACTOME_PYRUVATE_METABOLISM	18	-0.4359727	-13247617	0.14231499	0.2709312	1.0	11873	tags=67%, list=38%, signal=108%
REACTOME_LAGGING_STRAND_SYNTHESIS	19	-0.43585452	-13244228	0.13396226	0.2691892	1.0	6269	tags=26%, list=20%, signal=33%
REACTOME_CGMP_EFFECTS	19	-0.42981878	-1323721	0.12252964	0.26804307	1.0	2742	tags=21%, list=9%, signal=23%
REACTOME_NEUROTRANSMITTER_RELEASE_CYCLE	30	-0.38262108	-13151542	0.1295972	0.2790909	1.0	937	tags=13%, list=3%, signal=14%
REACTOME_PLATELET_AGGREGATION_PLUG_FORMATION	33	-0.37226495	-13107017	0.10948905	0.28437322	1.0	6620	tags=36%, list=21%, signal=46%
REACTOME_CREB_PHOSPHORYLATION_THROUGH_THE_ACTIVATION_OF_CAMKII	15	-0.44794908	-1309581	0.14506769	0.28367645	1.0	11511	tags=53%, list=37%, signal=85%
REACTOME_PRE_NOTCH_EXPRESSION_AND_PROCESSING	38	-0.35909784	-13076938	0.10701107	0.28445607	1.0	6417	tags=34%, list=21%, signal=43%
REACTOME_CYCLIN_A_B1_ASSOCIATED_EVENTS_DURING_G2_M_TRANSITION	15	-0.45711938	-13002765	0.15037593	0.2949546	1.0	6412	tags=53%, list=21%, signal=67%
REACTOME_GLYCOSPHINGOLIPID_METABOLISM	36	-0.3651098	-12968374	0.1252236	0.29826036	1.0	6427	tags=36%, list=21%, signal=45%
REACTOME_TELOMERE_MAINTENANCE	70	-0.31263044	-12886478	0.085910656	0.31099415	1.0	7771	tags=31%, list=25%, signal=42%
REACTOME_TIGHT_JUNCTION_INTERACTIONS	27	-0.37957928	-12844	0.13099632	0.31645548	1.0	3702	tags=26%, list=12%, signal=29%
REACTOME_S_PHASE	105	-0.28592837	-12830541	0.07167832	0.3162919	1.0	8834	tags=40%, list=28%, signal=56%
REACTOME_MEIOTIC_RECOMBINATION	74	-0.30982772	-12818893	0.07918969	0.3158455	1.0	8439	tags=39%, list=27%, signal=54%
REACTOME_AQUAPORIN_MEDIATED_TRANSPORT	47	-0.33843866	-12775096	0.10780669	0.32089546	1.0	8785	tags=49%, list=28%, signal=68%
REACTOME_AMINE_COMPOUND_SLC_TRANSPORTERS	23	-0.39370048	-12767037	0.14509805	0.32013315	1.0	2739	tags=17%, list=9%, signal=19%
REACTOME_SHC_RELATED_EVENTS	16	-0.4323723	-12745649	0.16520211	0.32111707	1.0	7070	tags=44%, list=23%, signal=57%
REACTOME_SIGNALLING_BY_NGF	209	-0.26013604	-12704781	0.05210084	0.32600638	1.0	7773	tags=33%, list=25%, signal=43%
REACTOME_REGULATION_OF_INSULIN_SECRETION_BY_GLUCAGON_LIKE_PEPTIDE1	39	-0.3435693	-12510697	0.14513275	0.35984662	1.0	8703	tags=46%, list=28%, signal=64%
REACTOME_PLATELET_HOMEOSTASIS	74	-0.2966807	-12506785	0.12271062	0.3581641	1.0	4681	tags=20%, list=15%, signal=24%
REACTOME_ANTIVIRAL_MECHANISM_BY_IFN_STIMULATED_GENES	65	-0.30898553	-12467152	0.118673645	0.363436	1.0	7861	tags=34%, list=25%, signal=45%
REACTOME_HIV_INFECTION	189	-0.25695676	-12459784	0.06537102	0.36225587	1.0	7887	tags=31%, list=25%, signal=42%
REACTOME_GAP_JUNCTION_TRAFFICKING	24	-0.38114324	-12443205	0.15151516	0.36300054	1.0	6162	tags=38%, list=20%, signal=47%
REACTOME_MEIOSIS	102	-0.28107953	-12425483	0.08657244	0.36421585	1.0	8812	tags=36%, list=28%, signal=51%
REACTOME_FORMATION_OF_THE_TERNARY_COMPLEX_AND_SUBSEQUENTLY_THE_43S_COMPLEX	53	-0.31873477	-12403418	0.13181019	0.36614043	1.0	11255	tags=42%, list=36%, signal=65%
REACTOME_SHC1_EVENTS_IN_EGFR_SIGNALING	15	-0.4292908	-1234949	0.17884615	0.37461343	1.0	6362	tags=40%, list=21%, signal=50%
REACTOME_POST_NMDA_RECEPTOR_ACTIVATION_EVENTS	33	-0.35807312	-12348287	0.1672794	0.372255	1.0	11511	tags=48%, list=37%, signal=77%
REACTOME_G1_S_TRANSITION	106	-0.27860945	-12304947	0.11320755	0.37831816	1.0	5704	tags=29%, list=18%, signal=36%
REACTOME_SHC_MEDIATED_SIGNALLING	15	-0.43442398	-12281301	0.21083172	0.38067827	1.0	6362	tags=40%, list=21%, signal=50%
REACTOME_PURINE_METABOLISM	33	-0.34310967	-12261654	0.17272727	0.38228843	1.0	1997	tags=18%, list=6%, signal=19%
REACTOME_ANTIGEN_ACTIVATES_B_CELL_RECEPTOR_LEADING_TO_GENERATION_OF_SECOND_MESSENGERS	29	-0.3481998	-12219487	0.17572464	0.3881367	1.0	5783	tags=34%, list=19%, signal=42%
REACTOME_THE_ROLE_OF_NEF_IN_HIV1_REPLICATION_AND_DISEASE_PATHOGENESIS	28	-0.35623884	-12198101	0.19195612	0.38941717	1.0	9256	tags=39%, list=30%, signal=56%
REACTOME_PROCESSING_OF_CAPPED_INTRON_CONTAINING_PRE_MRNA	133	-0.2643624	-1219478	0.11672474	0.38744873	1.0	6772	tags=26%, list=22%, signal=34%
REACTOME_FRS2_MEDIATED_CASCADE	32	-0.3488301	-12134794	0.19020715	0.39673957	1.0	7076	tags=34%, list=23%, signal=44%
REACTOME_APC_CDC20_MEDIATED_DEGRADATION_OF_NEK2A	21	-0.38424027	-12131792	0.1928839	0.39469063	1.0	3887	tags=29%, list=13%, signal=33%
REACTOME_NEF_MEDIATES_DOWN_MODULATION_OF_CELL_SURFACE_RECEPTORS_BY_RECRUITING_THEM_TO_CLATHRIN_ADAPTERS	21	-0.38670152	-12062991	0.22340426	0.40609998	1.0	7668	tags=38%, list=25%, signal=51%
REACTOME_TRIGLYCERIDE_BIOSYNTHESIS	38	-0.33357194	-12031295	0.1948718	0.4104403	1.0	4272	tags=24%, list=14%, signal=27%
REACTOME_MRNA_SPLICING_MINOR_PATHWAY	41	-0.3189792	-11993709	0.20801526	0.41629732	1.0	13123	tags=68%, list=42%, signal=118%
REACTOME_EFFECTS_OF_PIP2_HYDROLYSIS	22	-0.37568033	-11935048	0.2323049	0.42661336	1.0	7551	tags=41%, list=24%, signal=54%
REACTOME_HS_GAG_DEGRADATION	19	-0.39362195	-11927258	0.23913044	0.42561606	1.0	5983	tags=32%, list=19%, signal=39%
REACTOME_G_BETA_GAMMA_SIGNALLING_THROUGH_PLC_BETA	19	-0.39477167	-11922076	0.21546961	0.4241948	1.0	12967	tags=79%, list=42%, signal=136%
REACTOME_TRANSPORT_OF_MATURE_TRANSCRIPT_TO_CYTOPLASM	51	-0.31363633	-11921875	0.17448406	0.42156	1.0	6772	tags=27%, list=22%, signal=35%
REACTOME_SIGNALING_BY_RHO_GTPASES	111	-0.268252	-11914768	0.14524207	0.4206301	1.0	5382	tags=25%, list=17%, signal=30%
REACTOME_RNA_POL_I_RNA_POL_III_AND_MITOCHONDRIAL_TRANSCRIPTION	110	-0.26603228	-11863761	0.16758747	0.4291571	1.0	9251	tags=38%, list=30%, signal=54%
REACTOME_PROLONGED_ERK_ACTIVATION_EVENTS	19	-0.39164123	-11838375	0.24349442	0.43251905	1.0	6362	tags=37%, list=21%, signal=46%
REACTOME_ADP_SIGNALLING_THROUGH_P2RY12	20	-0.38228643	-11784734	0.25367647	0.44150266	1.0	11940	tags=70%, list=38%, signal=114%
REACTOME_RNA_POL_I_PROMOTER_OPENING	53	-0.30362117	-11712812	0.20626152	0.45382854	1.0	8439	tags=40%, list=27%, signal=54%
REACTOME_DOUBLE_STRAND_BREAK_REPAIR	22	-0.36473194	-11661083	0.23392858	0.46246326	1.0	10350	tags=55%, list=33%, signal=82%
REACTOME_G_BETA_GAMMA_SIGNALLING_THROUGH_PI3KGAMMA	24	-0.35439274	-11614195	0.25531915	0.47041145	1.0	8703	tags=42%, list=28%, signal=58%
REACTOME_INSULIN_RECEPTOR_SIGNALLING_CASCADE	78	-0.27336538	-11602876	0.2044199	0.47042271	1.0	7076	tags=32%, list=23%, signal=41%
REACTOME_FACTORS_INVOLVED_IN_MEGAKARYOCYTE_DEVELOPMENT_AND_PLATELET_PRODUCTION	111	-0.2599378	-11565014	0.18956521	0.476462	1.0	5198	tags=25%, list=17%, signal=30%
REACTOME_SIGNALING_BY_SCF_KIT	74	-0.2761065	-11559495	0.21675774	0.47492525	1.0	7603	tags=32%, list=25%, signal=43%
REACTOME_G_PROTEIN_BETA_GAMMA_SIGNALLING	27	-0.3486736	-1153499	0.25274727	0.4780767	1.0	8703	tags=41%, list=28%, signal=57%
REACTOME_ORC1_REMOVAL_FROM_CHROMATIN	64	-0.28211892	-11496484	0.2172352	0.48424548	1.0	6456	tags=30%, list=21%, signal=37%
REACTOME_ACTIVATION_OF_CHAPERONE_GENES_BY_XBP1S	43	-0.30732307	-11458445	0.25383306	0.4904784	1.0	10659	tags=49%, list=34%, signal=74%
REACTOME_ACTIVATION_OF_THE_MRNA_UPON_BINDING_OF_THE_CAP_BINDING_COMPLEX_AND_EIFS_AND_SUBSEQUENT_BINDING_TO_43S	61	-0.28426892	-11419083	0.23825504	0.49745992	1.0	11255	tags=44%, list=36%, signal=69%
REACTOME_ELONGATION_ARREST_AND_RECOVERY	27	-0.3378593	-11414466	0.26833978	0.49549985	1.0	9721	tags=37%, list=31%, signal=54%
REACTOME_REGULATION_OF_WATER_BALANCE_BY_RENAL_AQUAPORINS	40	-0.30605927	-11348524	0.25357142	0.50821847	1.0	8785	tags=48%, list=28%, signal=66%
REACTOME_TRANSCRIPTION_COUPLED_NER_TC_NER	44	-0.29896674	-11310797	0.26545453	0.5145863	1.0	9769	tags=39%, list=31%, signal=56%
REACTOME_TRANSPORT_OF_GLUCOSE_AND_OTHER_SUGARS_BILE_SALTS_AND_ORGANIC_ACIDS_METAL_IONS_AND_AMINE_COMPOUNDS	80	-0.26851776	-11281964	0.24057451	0.51847404	1.0	9288	tags=35%, list=30%, signal=50%
REACTOME_FORMATION_OF_FIBRIN_CLOT_CLOTTING_CASCADE	24	-0.3530902	-11222186	0.29867676	0.53039575	1.0	9911	tags=46%, list=32%, signal=67%
REACTOME_SIGNALING_BY_TGF_BETA_RECEPTOR_COMPLEX	60	-0.28021213	-11211367	0.27561837	0.53026545	1.0	7595	tags=35%, list=24%, signal=46%
REACTOME_INHIBITION_OF_INSULIN_SECRETION_BY_ADRENALINE_NORADRENALINE	24	-0.35072577	-11207683	0.30642202	0.528114	1.0	8703	tags=50%, list=28%, signal=69%
REACTOME_RNA_POL_I_TRANSCRIPTION	78	-0.2637405	-11181345	0.26666668	0.5317377	1.0	7105	tags=31%, list=23%, signal=40%
REACTOME_OPIOID_SIGNALLING	72	-0.26825178	-11134093	0.26950353	0.5406893	1.0	4380	tags=22%, list=14%, signal=26%
REACTOME_APC_C_CDC20_MEDIATED_DEGRADATION_OF_CYCLIN_B	19	-0.35433492	-10983229	0.3257143	0.57538086	1.0	5193	tags=32%, list=17%, signal=38%
REACTOME_POST_TRANSLATIONAL_PROTEIN_MODIFICATION	175	-0.22990355	-10959929	0.25082508	0.5784935	1.0	6267	tags=22%, list=20%, signal=28%
REACTOME_MHC_CLASS_II_ANTIGEN_PRESENTATION	87	-0.25173572	-10903354	0.28006873	0.5899805	1.0	6162	tags=28%, list=20%, signal=34%
REACTOME_REGULATORY_RNA_PATHWAYS	21	-0.35249192	-10891311	0.32386363	0.59000516	1.0	13086	tags=62%, list=42%, signal=107%
REACTOME_PYRIMIDINE_METABOLISM	23	-0.33866122	-10869172	0.34946236	0.5927698	1.0	6453	tags=35%, list=21%, signal=44%
REACTOME_PROTEIN_FOLDING	51	-0.2800855	-10854176	0.30922243	0.5935756	1.0	1594	tags=16%, list=5%, signal=17%
REACTOME_REGULATION_OF_SIGNALING_BY_CBL	17	-0.3667764	-10850915	0.3529412	0.59115434	1.0	5963	tags=47%, list=19%, signal=58%
REACTOME_PHOSPHOLIPASE_C_MEDIATED_CASCADE	48	-0.2837736	-1082534	0.31715772	0.5946448	1.0	8202	tags=38%, list=26%, signal=51%
REACTOME_FGFR_LIGAND_BINDING_AND_ACTIVATION	18	-0.35681543	-10792966	0.3505535	0.59972566	1.0	7076	tags=33%, list=23%, signal=43%
REACTOME_SPHINGOLIPID_METABOLISM	66	-0.26343614	-1077215	0.31569344	0.6020838	1.0	6427	tags=26%, list=21%, signal=32%
REACTOME_INTERACTION_BETWEEN_L1_AND_ANKYRINS	21	-0.34207082	-10765655	0.33707866	0.6005982	1.0	8601	tags=38%, list=28%, signal=53%
REACTOME_CD28_DEPENDENT_PI3K_AKT_SIGNALING	20	-0.35484448	-10760444	0.35181645	0.5986696	1.0	4072	tags=25%, list=13%, signal=29%
REACTOME_TERMINATION_OF_O_GLYCAN_BIOSYNTHESIS	20	-0.34554866	-10752333	0.3471223	0.5978831	1.0	6137	tags=30%, list=20%, signal=37%
REACTOME_DOWNSTREAM_SIGNAL_TRANSDUCTION	89	-0.24621303	-10737898	0.29422382	0.5981178	1.0	7773	tags=35%, list=25%, signal=46%
REACTOME_DIABETES_PATHWAYS	123	-0.23598512	-10702742	0.3115942	0.6043554	1.0	7585	tags=30%, list=24%, signal=40%
REACTOME_MRNA_PROCESSING	152	-0.22787198	-10685049	0.31365937	0.60589606	1.0	9913	tags=36%, list=32%, signal=53%
REACTOME_TRANSCRIPTION	189	-0.22137226	-10656275	0.3079646	0.6103688	1.0	9721	tags=34%, list=31%, signal=49%
REACTOME_IL_2_SIGNALING	39	-0.2904437	-10655037	0.358047	0.6076336	1.0	6362	tags=28%, list=21%, signal=35%
REACTOME_PHOSPHORYLATION_OF_THE_APC_C	17	-0.35791555	-10631645	0.3850365	0.6110258	1.0	5193	tags=35%, list=17%, signal=42%
REACTOME_METABOLISM_OF_AMINO_ACIDS_AND_DERIVATIVES	186	-0.21960431	-10592611	0.31932774	0.6182525	1.0	5425	tags=22%, list=17%, signal=27%
REACTOME_DOWNSTREAM_SIGNALING_OF_ACTIVATED_FGFR	92	-0.24260266	-10571628	0.33862433	0.62040246	1.0	7773	tags=34%, list=25%, signal=45%
REACTOME_SIGNALING_BY_INSULIN_RECEPTOR	98	-0.24371728	-10563152	0.31501833	0.61940384	1.0	7095	tags=28%, list=23%, signal=36%
REACTOME_ACTIVATION_OF_NMDA_RECEPTOR_UPON_GLUTAMATE_BINDING_AND_POSTSYNAPTIC_EVENTS	37	-0.29186353	-10560641	0.35638297	0.6170054	1.0	4939	tags=19%, list=16%, signal=22%
REACTOME_SHC_MEDIATED_CASCADE	24	-0.33426344	-10536895	0.39478585	0.62022245	1.0	7076	tags=33%, list=23%, signal=43%
REACTOME_REGULATION_OF_MITOTIC_CELL_CYCLE	76	-0.2497365	-10517081	0.37478706	0.62231934	1.0	5258	tags=24%, list=17%, signal=28%
REACTOME_PLATELET_CALCIUM_HOMEOSTASIS	15	-0.35915408	-10484415	0.375	0.62769806	1.0	4376	tags=27%, list=14%, signal=31%
REACTOME_APC_C_CDH1_MEDIATED_DEGRADATION_OF_CDC20_AND_OTHER_APC_C_CDH1_TARGETED_PROTEINS_IN_LATE_MITOSIS_EARLY_G1	63	-0.26181757	-10478565	0.3866171	0.6262236	1.0	5258	tags=24%, list=17%, signal=29%
REACTOME_REGULATION_OF_INSULIN_SECRETION	81	-0.24969397	-10403001	0.40819964	0.6433393	1.0	8202	tags=36%, list=26%, signal=49%
REACTOME_UNBLOCKING_OF_NMDA_RECEPTOR_GLUTAMATE_BINDING_AND_ACTIVATION	15	-0.36560747	-10390033	0.40986717	0.6437996	1.0	4939	tags=27%, list=16%, signal=32%
REACTOME_PI3K_AKT_ACTIVATION	35	-0.28986835	-10328474	0.4117647	0.6568384	1.0	7727	tags=40%, list=25%, signal=53%
REACTOME_ACTIVATION_OF_BH3_ONLY_PROTEINS	16	-0.34780353	-10182447	0.43843284	0.6930663	1.0	7588	tags=38%, list=24%, signal=50%
REACTOME_INTEGRATION_OF_ENERGY_METABOLISM	108	-0.22538744	-10124018	0.42598686	0.70598376	1.0	4695	tags=20%, list=15%, signal=24%
REACTOME_CDT1_ASSOCIATION_WITH_THE_CDC6_ORC_ORIGIN_COMPLEX	53	-0.26116705	-10105991	0.40925267	0.70776427	1.0	5548	tags=25%, list=18%, signal=30%
REACTOME_MRNA_SPLICING	104	-0.22671005	-10101632	0.4363002	0.70551646	1.0	9913	tags=35%, list=32%, signal=51%
REACTOME_METABOLISM_OF_NUCLEOTIDES	70	-0.24527052	-1009165	0.43738317	0.70486665	1.0	8777	tags=34%, list=28%, signal=48%
REACTOME_PACKAGING_OF_TELOMERE_ENDS	43	-0.2716462	-10091401	0.43233082	0.7016866	1.0	7577	tags=30%, list=24%, signal=40%
REACTOME_APC_C_CDC20_MEDIATED_DEGRADATION_OF_MITOTIC_PROTEINS	64	-0.24936573	-10069617	0.44504505	0.70442176	1.0	5258	tags=23%, list=17%, signal=28%
REACTOME_FATTY_ACYL_COA_BIOSYNTHESIS	18	-0.3333665	-10048649	0.4377432	0.7068285	1.0	3777	tags=22%, list=12%, signal=25%
REACTOME_OTHER_SEMAPHORIN_INTERACTIONS	15	-0.35684377	-0.99823457	0.46421662	0.7217061	1.0	7007	tags=33%, list=23%, signal=43%
REACTOME_MICRORNA_MIRNA_BIOGENESIS	18	-0.33344227	-0.99771065	0.47269303	0.71982145	1.0	13086	tags=67%, list=42%, signal=115%
REACTOME_REGULATION_OF_INSULIN_LIKE_GROWTH_FACTOR_IGF_ACTIVITY_BY_INSULIN_LIKE_GROWTH_FACTOR_BINDING_PROTEINS_IGFBPS	15	-0.34345123	-0.9950609	0.4609375	0.72404236	1.0	7257	tags=33%, list=23%, signal=43%
REACTOME_GLUCAGON_SIGNALING_IN_METABOLIC_REGULATION	31	-0.28854308	-0.99391896	0.4680851	0.7240378	1.0	8785	tags=48%, list=28%, signal=67%
REACTOME_PHASE_II_CONJUGATION	55	-0.2501128	-0.9876928	0.48511383	0.7376959	1.0	5824	tags=29%, list=19%, signal=36%
REACTOME_SIGNALING_BY_FGFR_IN_DISEASE	117	-0.2186042	-0.9870952	0.46232876	0.7361326	1.0	7773	tags=31%, list=25%, signal=41%
REACTOME_NGF_SIGNALLING_VIA_TRKA_FROM_THE_PLASMA_MEMBRANE	131	-0.21455936	-0.9861164	0.4940978	0.7355021	1.0	7773	tags=33%, list=25%, signal=44%
REACTOME_LATENT_INFECTION_OF_HOMO_SAPIENS_WITH_MYCOBACTERIUM_TUBERCULOSIS	30	-0.28914618	-0.9856695	0.47719297	0.73335314	1.0	4681	tags=13%, list=15%, signal=16%
REACTOME_GRB2_EVENTS_IN_ERBB2_SIGNALING	22	-0.30855227	-0.9850677	0.46455225	0.7317799	1.0	6362	tags=27%, list=21%, signal=34%
REACTOME_GROWTH_HORMONE_RECEPTOR_SIGNALING	22	-0.30050987	-0.9766739	0.488117	0.75144583	1.0	3402	tags=18%, list=11%, signal=20%
REACTOME_INHIBITION_OF_THE_PROTEOLYTIC_ACTIVITY_OF_APC_C_REQUIRED_FOR_THE_ONSET_OF_ANAPHASE_BY_MITOTIC_SPINDLE_CHECKPOINT_COMPONENTS	18	-0.3251077	-0.97652483	0.48169556	0.7486253	1.0	3887	tags=28%, list=13%, signal=32%
REACTOME_SIGNALING_BY_NOTCH	95	-0.22430748	-0.97635293	0.4955277	0.7459009	1.0	4392	tags=19%, list=14%, signal=22%
REACTOME_UNFOLDED_PROTEIN_RESPONSE	75	-0.23538075	-0.9736654	0.51263535	0.75003755	1.0	10690	tags=44%, list=34%, signal=67%
REACTOME_HS_GAG_BIOSYNTHESIS	31	-0.28480896	-0.97003514	0.48490232	0.75708705	1.0	6483	tags=29%, list=21%, signal=37%
REACTOME_THROMBIN_SIGNALLING_THROUGH_PROTEINASE_ACTIVATED_RECEPTORS_PARS	31	-0.2842795	-0.9644598	0.49720672	0.7692194	1.0	9220	tags=48%, list=30%, signal=69%
REACTOME_SIGNALING_BY_FGFR	103	-0.21632801	-0.9616507	0.54814816	0.7736241	1.0	7773	tags=32%, list=25%, signal=43%
REACTOME_PRE_NOTCH_TRANSCRIPTION_AND_TRANSLATION	23	-0.29866278	-0.96072435	0.50369006	0.7731019	1.0	4392	tags=26%, list=14%, signal=30%
REACTOME_MEIOTIC_SYNAPSIS	66	-0.23641783	-0.9499548	0.58518517	0.7994515	1.0	10418	tags=38%, list=34%, signal=57%
REACTOME_IL_3_5_AND_GM_CSF_SIGNALING	41	-0.25287795	-0.94771165	0.5537037	0.8022444	1.0	5963	tags=29%, list=19%, signal=36%
REACTOME_DAG_AND_IP3_SIGNALING	30	-0.27850062	-0.9475713	0.54409003	0.7992672	1.0	4380	tags=27%, list=14%, signal=31%
REACTOME_RAP1_SIGNALLING	15	-0.32114735	-0.9454157	0.5155039	0.8015345	1.0	8202	tags=33%, list=26%, signal=45%
REACTOME_LIPOPROTEIN_METABOLISM	25	-0.2878375	-0.94010854	0.530303	0.8124799	1.0	5765	tags=24%, list=19%, signal=29%
REACTOME_SIGNALING_BY_ROBO_RECEPTOR	29	-0.27574927	-0.938896	0.5518591	0.812447	1.0	6158	tags=31%, list=20%, signal=39%
REACTOME_TRANSCRIPTIONAL_ACTIVITY_OF_SMAD2_SMAD3_SMAD4_HETEROTRIMER	36	-0.26337346	-0.9319479	0.5780969	0.8280634	1.0	7595	tags=36%, list=24%, signal=48%
REACTOME_INTRINSIC_PATHWAY_FOR_APOPTOSIS	29	-0.27155346	-0.93097836	0.5716981	0.8272588	1.0	8093	tags=34%, list=26%, signal=47%
REACTOME_CA_DEPENDENT_EVENTS	28	-0.27225196	-0.93026763	0.56985295	0.8257962	1.0	8785	tags=43%, list=28%, signal=60%
REACTOME_SMAD2_SMAD3_SMAD4_HETEROTRIMER_REGULATES_TRANSCRIPTION	25	-0.28354445	-0.9268132	0.57761735	0.83179885	1.0	7595	tags=36%, list=24%, signal=48%
REACTOME_DESTABILIZATION_OF_MRNA_BY_KSRP	17	-0.3131982	-0.9243507	0.56201553	0.8349281	1.0	5357	tags=35%, list=17%, signal=43%
REACTOME_BASE_EXCISION_REPAIR	19	-0.29937196	-0.9235127	0.5687023	0.8337427	1.0	8063	tags=32%, list=26%, signal=43%
REACTOME_GAP_JUNCTION_ASSEMBLY	15	-0.32377592	-0.9220782	0.5674157	0.8342149	1.0	7168	tags=40%, list=23%, signal=52%
REACTOME_SIGNALING_BY_EGFR_IN_CANCER	104	-0.21034274	-0.92193705	0.633574	0.8312419	1.0	7773	tags=32%, list=25%, signal=42%
REACTOME_ION_CHANNEL_TRANSPORT	47	-0.2435267	-0.9186974	0.61469537	0.8364479	1.0	5308	tags=26%, list=17%, signal=31%
REACTOME_SIGNALLING_TO_RAS	27	-0.2779473	-0.9146605	0.6042885	0.84368104	1.0	8509	tags=44%, list=27%, signal=61%
REACTOME_TRAFFICKING_OF_AMPA_RECEPTORS	25	-0.28085384	-0.8994149	0.6152381	0.8804697	1.0	2870	tags=16%, list=9%, signal=18%
REACTOME_SYNTHESIS_OF_PA	26	-0.27577463	-0.8959162	0.6238532	0.8861891	1.0	4272	tags=23%, list=14%, signal=27%
REACTOME_METAL_ION_SLC_TRANSPORTERS	22	-0.28360918	-0.8933955	0.6372549	0.88896805	1.0	3225	tags=18%, list=10%, signal=20%
REACTOME_N_GLYCAN_ANTENNAE_ELONGATION_IN_THE_MEDIAL_TRANS_GOLGI	17	-0.30030882	-0.8931286	0.5988593	0.88622165	1.0	5299	tags=24%, list=17%, signal=28%
REACTOME_CD28_CO_STIMULATION	30	-0.26348373	-0.8902414	0.63833636	0.8901763	1.0	4094	tags=20%, list=13%, signal=23%
REACTOME_TRANSCRIPTIONAL_REGULATION_OF_WHITE_ADIPOCYTE_DIFFERENTIATION	71	-0.21445654	-0.881196	0.69147	0.9097292	1.0	4276	tags=17%, list=14%, signal=20%
REACTOME_CONVERSION_FROM_APC_C_CDC20_TO_APC_C_CDH1_IN_LATE_ANAPHASE	16	-0.30525824	-0.8783482	0.6146789	0.9129838	1.0	3887	tags=25%, list=13%, signal=29%
REACTOME_THROMBOXANE_SIGNALLING_THROUGH_TP_RECEPTOR	22	-0.27678853	-0.8760392	0.6368715	0.91534126	1.0	2475	tags=18%, list=8%, signal=20%
REACTOME_TGF_BETA_RECEPTOR_SIGNALING_ACTIVATES_SMADS	24	-0.26686576	-0.8752308	0.63147795	0.91391766	1.0	3683	tags=21%, list=12%, signal=24%
REACTOME_SEMA4D_IN_SEMAPHORIN_SIGNALING	31	-0.24972819	-0.86946845	0.67153287	0.92396474	1.0	7658	tags=35%, list=25%, signal=47%
REACTOME_ACTIVATION_OF_GENES_BY_ATF4	24	-0.26558486	-0.86630833	0.6607843	0.92809707	1.0	5357	tags=29%, list=17%, signal=35%
REACTOME_YAP1_AND_WWTR1_TAZ_STIMULATED_GENE_EXPRESSION	23	-0.26405367	-0.8646996	0.6630037	0.9284669	1.0	7172	tags=30%, list=23%, signal=40%
REACTOME_RNA_POL_I_TRANSCRIPTION_TERMINATION	21	-0.27313262	-0.8620983	0.653211	0.9309676	1.0	1242	tags=14%, list=4%, signal=15%
REACTOME_TRANSPORT_OF_VITAMINS_NUCLEOSIDES_AND_RELATED_MOLECULES	28	-0.25439137	-0.86076736	0.68855536	0.93064636	1.0	8681	tags=39%, list=28%, signal=55%
REACTOME_ACTIVATION_OF_KAINATE_RECEPTORS_UPON_GLUTAMATE_BINDING	30	-0.24773589	-0.85249996	0.6941839	0.94620144	1.0	8703	tags=37%, list=28%, signal=51%
REACTOME_DOWNREGULATION_OF_TGF_BETA_RECEPTOR_SIGNALING	21	-0.27726138	-0.8520543	0.6806084	0.9436742	1.0	8878	tags=38%, list=29%, signal=53%
REACTOME_G1_PHASE	35	-0.23577821	-0.84702235	0.70483005	0.9515361	1.0	2948	tags=17%, list=10%, signal=19%
REACTOME_SIGNALING_BY_FGFR1_MUTANTS	26	-0.25183368	-0.84484035	0.7328386	0.9529522	1.0	5735	tags=23%, list=18%, signal=28%
REACTOME_RNA_POL_III_TRANSCRIPTION	33	-0.24366294	-0.8384155	0.753507	0.96323496	1.0	9245	tags=33%, list=30%, signal=47%
REACTOME_RESOLUTION_OF_AP_SITES_VIA_THE_MULTIPLE_NUCLEOTIDE_PATCH_REPLACEMENT_PATHWAY	17	-0.2800922	-0.83756524	0.708	0.9615683	1.0	8063	tags=29%, list=26%, signal=40%
REACTOME_SEMA4D_INDUCED_CELL_MIGRATION_AND_GROWTH_CONE_COLLAPSE	26	-0.25109828	-0.8360233	0.7058824	0.9613879	1.0	7337	tags=35%, list=24%, signal=45%
REACTOME_CYTOKINE_SIGNALING_IN_IMMUNE_SYSTEM	248	-0.16851772	-0.8344805	0.88448846	0.96119183	1.0	6824	tags=22%, list=22%, signal=28%
REACTOME_SIGNALING_BY_NODAL	16	-0.29358497	-0.83308184	0.68410856	0.96060395	1.0	4820	tags=31%, list=16%, signal=37%
REACTOME_ZINC_TRANSPORTERS	15	-0.2910927	-0.8320885	0.6996403	0.95909256	1.0	3225	tags=20%, list=10%, signal=22%
REACTOME_IRON_UPTAKE_AND_TRANSPORT	35	-0.23501493	-0.8311399	0.7330827	0.9577292	1.0	11891	tags=43%, list=38%, signal=69%
REACTOME_PERK_REGULATED_GENE_EXPRESSION	27	-0.24736772	-0.8270331	0.71320754	0.9631627	1.0	5357	tags=26%, list=17%, signal=31%
REACTOME_O_LINKED_GLYCOSYLATION_OF_MUCINS	50	-0.21301477	-0.82523614	0.7619048	0.9632162	1.0	6750	tags=24%, list=22%, signal=31%
REACTOME_SIGNALING_BY_FGFR1_FUSION_MUTANTS	18	-0.26829907	-0.8222344	0.71971065	0.9657935	1.0	4253	tags=22%, list=14%, signal=26%
REACTOME_METABOLISM_OF_PROTEINS	433	-0.15498786	-0.8183192	0.97507787	0.9700983	1.0	8382	tags=24%, list=27%, signal=33%
REACTOME_PYRUVATE_METABOLISM_AND_CITRIC_ACID_TCA_CYCLE	40	-0.22110233	-0.8164661	0.78504676	0.9702425	1.0	1729	tags=10%, list=6%, signal=11%
REACTOME_INFLUENZA_LIFE_CYCLE	148	-0.17539553	-0.8160003	0.87607574	0.9677118	1.0	10991	tags=35%, list=35%, signal=54%
REACTOME_GLUTAMATE_NEUROTRANSMITTER_RELEASE_CYCLE	15	-0.28513283	-0.81293404	0.72998136	0.97015446	1.0	937	tags=13%, list=3%, signal=14%
REACTOME_PKA_MEDIATED_PHOSPHORYLATION_OF_CREB	16	-0.28447968	-0.81097764	0.7199248	0.9705142	1.0	8785	tags=56%, list=28%, signal=78%
REACTOME_GPVI_MEDIATED_ACTIVATION_CASCADE	30	-0.2322411	-0.80617124	0.7635009	0.9762141	1.0	5963	tags=27%, list=19%, signal=33%
REACTOME_GLUCONEOGENESIS	30	-0.23308457	-0.8060603	0.7813084	0.97303194	1.0	8202	tags=33%, list=26%, signal=45%
REACTOME_SYNTHESIS_OF_PC	17	-0.26720434	-0.79268265	0.7421875	0.9937046	1.0	2902	tags=18%, list=9%, signal=19%
REACTOME_LYSOSOME_VESICLE_BIOGENESIS	23	-0.24949726	-0.788355	0.779661	0.99765575	1.0	10151	tags=48%, list=33%, signal=71%
REACTOME_SIGNALING_BY_FGFR_MUTANTS	39	-0.2151242	-0.7858874	0.8226415	0.9985465	1.0	4253	tags=18%, list=14%, signal=21%
REACTOME_RNA_POL_III_TRANSCRIPTION_INITIATION_FROM_TYPE_2_PROMOTER	23	-0.2441925	-0.7830979	0.7809331	0.99993134	1.0	9245	tags=35%, list=30%, signal=50%
REACTOME_ABC_FAMILY_PROTEINS_MEDIATED_TRANSPORT	33	-0.21844614	-0.7799689	0.8442907	1.0	1.0	6505	tags=27%, list=21%, signal=34%
REACTOME_P53_INDEPENDENT_G1_S_DNA_DAMAGE_CHECKPOINT	47	-0.20379528	-0.77410936	0.87689394	1.0	1.0	5258	tags=19%, list=17%, signal=23%
REACTOME_NUCLEOTIDE_EXCISION_REPAIR	49	-0.1999163	-0.77385104	0.85873604	1.0	1.0	9769	tags=35%, list=31%, signal=51%
REACTOME_CHEMOKINE_RECEPTORS_BIND_CHEMOKINES	48	-0.19925526	-0.7731141	0.85340315	1.0	1.0	8389	tags=31%, list=27%, signal=43%
REACTOME_APOPTOTIC_EXECUTION_PHASE	50	-0.20339577	-0.77267	0.8321678	0.99971634	1.0	9809	tags=34%, list=32%, signal=50%
REACTOME_NEGATIVE_REGULATION_OF_FGFR_SIGNALING	32	-0.22148858	-0.77133924	0.8389982	0.9984199	1.0	7076	tags=31%, list=23%, signal=40%
REACTOME_TRANSPORT_TO_THE_GOLGI_AND_SUBSEQUENT_MODIFICATION	32	-0.2163438	-0.7712872	0.8312611	0.9951626	1.0	5299	tags=22%, list=17%, signal=26%
REACTOME_ENOS_ACTIVATION_AND_REGULATION	20	-0.24639927	-0.76881826	0.8045541	0.99551696	1.0	9693	tags=40%, list=31%, signal=58%
REACTOME_RNA_POL_III_TRANSCRIPTION_TERMINATION	19	-0.2479492	-0.758398	0.7966102	1.0	1.0	9245	tags=37%, list=30%, signal=52%
REACTOME_INTERFERON_SIGNALING	142	-0.16287716	-0.7545602	0.9590444	1.0	1.0	3160	tags=11%, list=10%, signal=12%
REACTOME_LIPID_DIGESTION_MOBILIZATION_AND_TRANSPORT	40	-0.20183384	-0.74387205	0.8695652	1.0	1.0	9860	tags=38%, list=32%, signal=55%
REACTOME_SIGNAL_AMPLIFICATION	30	-0.21771628	-0.74148995	0.8689408	1.0	1.0	9244	tags=40%, list=30%, signal=57%
REACTOME_ADAPTIVE_IMMUNE_SYSTEM	500	-0.13736781	-0.73729116	1.0	1.0	1.0	7871	tags=23%, list=25%, signal=31%
REACTOME_ASPARAGINE_N_LINKED_GLYCOSYLATION	79	-0.17228846	-0.7274991	0.93728817	1.0	1.0	6267	tags=18%, list=20%, signal=22%
REACTOME_ABORTIVE_ELONGATION_OF_HIV1_TRANSCRIPT_IN_THE_ABSENCE_OF_TAT	19	-0.2373261	-0.7228907	0.8448276	1.0	1.0	13086	tags=58%, list=42%, signal=100%
REACTOME_CIRCADIAN_REPRESSION_OF_EXPRESSION_BY_REV_ERBA	22	-0.22593139	-0.7153099	0.8617594	1.0	1.0	4276	tags=18%, list=14%, signal=21%
REACTOME_INTEGRIN_ALPHAIIB_BETA3_SIGNALING	26	-0.21540534	-0.7118528	0.90733594	1.0	1.0	6620	tags=23%, list=21%, signal=29%
REACTOME_HOMOLOGOUS_RECOMBINATION_REPAIR_OF_REPLICATION_INDEPENDENT_DOUBLE_STRAND_BREAKS	16	-0.23655571	-0.7032561	0.86491555	1.0	1.0	10350	tags=50%, list=33%, signal=75%
REACTOME_SCF_BETA_TRCP_MEDIATED_DEGRADATION_OF_EMI1	48	-0.18186976	-0.7006056	0.9271758	1.0	1.0	2005	tags=10%, list=6%, signal=11%
REACTOME_BMAL1_CLOCK_NPAS2_ACTIVATES_CIRCADIAN_EXPRESSION	34	-0.19656642	-0.6945412	0.9216758	1.0	1.0	4276	tags=15%, list=14%, signal=17%
REACTOME_REGULATION_OF_MRNA_STABILITY_BY_PROTEINS_THAT_BIND_AU_RICH_ELEMENTS	80	-0.1629655	-0.68682784	0.9773519	1.0	1.0	6463	tags=23%, list=21%, signal=28%
REACTOME_SIGNALING_BY_THE_B_CELL_RECEPTOR_BCR	120	-0.15054138	-0.67573905	0.9861352	1.0	1.0	5258	tags=17%, list=17%, signal=20%
REACTOME_TAK1_ACTIVATES_NFKB_BY_PHOSPHORYLATION_AND_ACTIVATION_OF_IKKS_COMPLEX	23	-0.20703706	-0.6740917	0.92178774	1.0	1.0	3545	tags=13%, list=11%, signal=15%
REACTOME_AUTODEGRADATION_OF_CDH1_BY_CDH1_APC_C	55	-0.17107733	-0.67344946	0.9638989	1.0	1.0	5258	tags=18%, list=17%, signal=22%
REACTOME_METABOLISM_OF_RNA	266	-0.13413231	-0.6719177	1.0	1.0	1.0	6842	tags=18%, list=22%, signal=23%
REACTOME_GOLGI_ASSOCIATED_VESICLE_BIOGENESIS	50	-0.1733635	-0.66729015	0.96648043	1.0	1.0	7668	tags=30%, list=25%, signal=40%
REACTOME_APOPTOSIS	140	-0.14273095	-0.65989786	0.98807496	1.0	1.0	6739	tags=19%, list=22%, signal=25%
REACTOME_TRAFFICKING_OF_GLUR2_CONTAINING_AMPA_RECEPTORS	15	-0.22141491	-0.64178216	0.93773586	1.0	1.0	2864	tags=13%, list=9%, signal=15%
REACTOME_TRANSLATION	161	-0.13193944	-0.62735415	1.0	1.0	1.0	11529	tags=38%, list=37%, signal=60%
REACTOME_APOPTOTIC_CLEAVAGE_OF_CELLULAR_PROTEINS	37	-0.17034444	-0.62542754	0.975048	1.0	1.0	10286	tags=35%, list=33%, signal=53%
REACTOME_CROSS_PRESENTATION_OF_SOLUBLE_EXOGENOUS_ANTIGENS_ENDOSOMES	46	-0.16683614	-0.62529963	0.9769094	1.0	1.0	2596	tags=11%, list=8%, signal=12%
REACTOME_ER_PHAGOSOME_PATHWAY	58	-0.15487559	-0.62480193	0.9820144	1.0	1.0	2005	tags=9%, list=6%, signal=9%
REACTOME_PROCESSING_OF_CAPPED_INTRONLESS_PRE_MRNA	23	-0.19634284	-0.62350655	0.9469697	1.0	1.0	12171	tags=43%, list=39%, signal=72%
REACTOME_ANTIGEN_PROCESSING_CROSS_PRESENTATION	72	-0.15057276	-0.6203687	0.98445594	1.0	1.0	5258	tags=15%, list=17%, signal=18%
REACTOME_TRAF6_MEDIATED_NFKB_ACTIVATION	21	-0.19729906	-0.6193388	0.94678897	1.0	1.0	1951	tags=10%, list=6%, signal=10%
REACTOME_ACTIVATED_NOTCH1_TRANSMITS_SIGNAL_TO_THE_NUCLEUS	25	-0.18596095	-0.60421336	0.9728155	1.0	1.0	1519	tags=8%, list=5%, signal=8%
REACTOME_CDK_MEDIATED_PHOSPHORYLATION_AND_REMOVAL_OF_CDC6	45	-0.15897311	-0.5952844	0.9869403	1.0	1.0	2005	tags=9%, list=6%, signal=9%
REACTOME_STEROID_HORMONES	25	-0.17947589	-0.5870933	0.98035365	1.0	1.0	10829	tags=40%, list=35%, signal=61%
REACTOME_GLUCOSE_METABOLISM	63	-0.14087075	-0.575076	0.99450547	1.0	1.0	7647	tags=25%, list=25%, signal=34%
REACTOME_3_UTR_MEDIATED_TRANSLATIONAL_REGULATION	119	-0.1246353	-0.5658053	1.0	1.0	1.0	12356	tags=40%, list=40%, signal=67%
REACTOME_REGULATION_OF_ORNITHINE_DECARBOXYLASE_ODC	47	-0.14740045	-0.5642182	0.99243855	1.0	1.0	2005	tags=9%, list=6%, signal=9%
REACTOME_BIOSYNTHESIS_OF_THE_N_GLYCAN_PRECURSOR_DOLICHOL_LIPID_LINKED_OLIGOSACCHARIDE_LLO_AND_TRANSFER_TO_A_NASCENT_PROTEIN	28	-0.16240199	-0.55222994	0.9843444	1.0	1.0	2919	tags=7%, list=9%, signal=8%
REACTOME_RNA_POL_III_TRANSCRIPTION_INITIATION_FROM_TYPE_3_PROMOTER	26	-0.16560182	-0.5474	0.9853211	1.0	1.0	25885	tags=100%, list=83%, signal=604%
REACTOME_CLEAVAGE_OF_GROWING_TRANSCRIPT_IN_THE_TERMINATION_REGION_	41	-0.14585832	-0.54136956	0.99810964	1.0	1.0	13049	tags=44%, list=42%, signal=76%
REACTOME_FORMATION_OF_RNA_POL_II_ELONGATION_COMPLEX_	39	-0.14554705	-0.52993727	0.9962335	1.0	1.0	9721	tags=31%, list=31%, signal=45%
REACTOME_SRP_DEPENDENT_COTRANSLATIONAL_PROTEIN_TARGETING_TO_MEMBRANE	122	-0.11615762	-0.52721184	1.0	1.0	1.0	11529	tags=38%, list=37%, signal=60%
REACTOME_FORMATION_OF_TRANSCRIPTION_COUPLED_NER_TC_NER_REPAIR_COMPLEX	29	-0.152201	-0.52196515	0.9886148	1.0	1.0	9721	tags=34%, list=31%, signal=50%
REACTOME_RNA_POL_II_TRANSCRIPTION	95	-0.115460314	-0.5069923	1.0	1.0	1.0	11134	tags=33%, list=36%, signal=51%
REACTOME_TRANSFERRIN_ENDOCYTOSIS_AND_RECYCLING	24	-0.1540622	-0.50566244	0.99243855	1.0	1.0	10608	tags=29%, list=34%, signal=44%
REACTOME_REGULATION_OF_KIT_SIGNALING	16	-0.17456871	-0.50267214	0.981203	1.0	1.0	11198	tags=44%, list=36%, signal=68%
REACTOME_GLYCOGEN_BREAKDOWN_GLYCOGENOLYSIS	17	-0.16906954	-0.5022169	0.99019605	1.0	1.0	7242	tags=24%, list=23%, signal=31%
REACTOME_INSULIN_RECEPTOR_RECYCLING	21	-0.15531248	-0.49161097	0.99452555	1.0	1.0	892	tags=5%, list=3%, signal=5%
REACTOME_EGFR_DOWNREGULATION	24	-0.15089609	-0.4836675	0.9926335	1.0	1.0	10728	tags=33%, list=35%, signal=51%
REACTOME_RNA_POL_III_CHAIN_ELONGATION	17	-0.16555372	-0.4835657	0.99416345	1.0	1.0	25885	tags=100%, list=83%, signal=604%
REACTOME_INFLUENZA_VIRAL_RNA_TRANSCRIPTION_AND_REPLICATION	114	-0.095800035	-0.43153128	1.0	1.0	1.0	12526	tags=40%, list=40%, signal=67%
REACTOME_PEPTIDE_CHAIN_ELONGATION	98	-0.09713148	-0.42460048	1.0	1.0	1.0	12488	tags=41%, list=40%, signal=68%
REACTOME_PHOSPHORYLATION_OF_CD3_AND_TCR_ZETA_CHAINS	15	-0.14606911	-0.41468492	0.9981447	1.0	1.0	9854	tags=27%, list=32%, signal=39%
REACTOME_IMMUNOREGULATORY_INTERACTIONS_BETWEEN_A_LYMPHOID_AND_A_NON_LYMPHOID_CELL	61	-0.08680165	-0.34418502	1.0	0.9999847	1.0	9590	tags=21%, list=31%, signal=31%
NAME = Gene set name
SIZE = Number of genes in the gene set after filtering genes not in the expression dataset
ES = Enrichment score for the gene set
NES = Normalized enrichment score
NOM p-value = Nomical P value
FDR q-val = False Discovery Rate
FWER p-val = Familywise-error rate
RANK AT MAX = Position in the ranked list at which the maximum enrichment score occurred
LEADING EDGE = Tags: percentage of gene hits before (ES positive) or after (ES negative) the peak in the running enrichment score; List: percentage of genes in the ranked gene list before (ES positive) or after (ES negative) the peak in the running enrichment score; Signal: enrichment signal strength that combines the two previous statistics
