# Supplementary material for: A network analysis to identify mediators of germline-driven differences in breast cancer prognosis
Source: Nat Commun. 2020 Jan 16;11:312. doi: 10.1038/s41467-019-14100-6 (PMC6965101; doi:10.1038/s41467-019-14100-6)
Supplement: Supplementary file 6 — Supplementary Data 3 [file 41467_2019_14100_MOESM6_ESM.xlsx]

## Sheet: Hallmark-Negative
NAME	SIZE	ES	NES	NOM p-val	FDR q-val	FWER p-val	RANK AT MAX	LEADING EDGE
HALLMARK_E2F_TARGETS	199	-0.486386	-23089721	0.0	0.0	0.0	10336	tags=64%, list=33%, signal=96%
HALLMARK_G2M_CHECKPOINT	198	-0.47567597	-22210412	0.0	0.0	0.0	6968	tags=43%, list=22%, signal=56%
HALLMARK_KRAS_SIGNALING_DN	182	-0.39381754	-18659216	0.0	6740	0.004	6028	tags=35%, list=19%, signal=43%
HALLMARK_MITOTIC_SPINDLE	199	-0.36702698	-1732567	0.0	0.0019985877	0.016	4991	tags=31%, list=16%, signal=37%
HALLMARK_MYC_TARGETS_V2	58	-0.42651105	-16773593	0.007898894	0.0039979382	0.04	10853	tags=59%, list=35%, signal=90%
HALLMARK_SPERMATOGENESIS	115	-0.37205037	-16422176	0.0014367816	0.0048614433	0.058	6612	tags=36%, list=21%, signal=45%
HALLMARK_MYOGENESIS	196	-0.32823676	-156807	0.0013531799	0.010239781	0.135	8219	tags=40%, list=26%, signal=54%
HALLMARK_MYC_TARGETS_V1	196	-0.30331102	-14285903	0.006702413	0.042185538	0.485	10928	tags=47%, list=35%, signal=72%
HALLMARK_APICAL_JUNCTION	198	-0.27896762	-13195872	0.03396739	0.10535647	0.849	6523	tags=28%, list=21%, signal=35%
HALLMARK_REACTIVE_OXIGEN_SPECIES_PATHWAY	47	-0.2876126	-10681591	0.33744222	0.57648563	1.0	6601	tags=28%, list=21%, signal=35%
HALLMARK_EPITHELIAL_MESENCHYMAL_TRANSITION	196	-0.21358079	-10116149	0.43049932	0.70693445	1.0	9041	tags=31%, list=29%, signal=43%
HALLMARK_UV_RESPONSE_UP	155	-0.22062097	-10026298	0.4599156	0.676203	1.0	6501	tags=24%, list=21%, signal=30%
HALLMARK_COAGULATION	123	-0.21937366	-0.97113013	0.51544946	0.72130966	1.0	6128	tags=21%, list=20%, signal=26%
HALLMARK_UNFOLDED_PROTEIN_RESPONSE	111	-0.2044757	-0.8927649	0.6666667	0.9034985	1.0	4920	tags=19%, list=16%, signal=22%
HALLMARK_PANCREAS_BETA_CELLS	31	-0.2416338	-0.80908644	0.75165564	1.0	1.0	5161	tags=23%, list=17%, signal=27%
HALLMARK_MTORC1_SIGNALING	198	-0.17099154	-0.80865127	0.91458607	0.9771802	1.0	5230	tags=17%, list=17%, signal=21%
HALLMARK_WNT_BETA_CATENIN_SIGNALING	42	-0.17126653	-0.6202367	0.98384494	1.0	1.0	1991	tags=10%, list=6%, signal=10%
HALLMARK_NOTCH_SIGNALING	32	-0.12730683	-0.43459058	1.0	0.99994165	1.0	11208	tags=34%, list=36%, signal=54%
NAME = Gene set name
SIZE = Number of genes in the gene set after filtering genes not in the expression dataset
ES = Enrichment score for the gene set
NES = Normalized enrichment score
NOM p-value = Nomical P value
FDR q-val = False Discovery Rate
FWER p-val = Familywise-error rate
RANK AT MAX = Position in the ranked list at which the maximum enrichment score occurred
LEADING EDGE = Tags: percentage of gene hits before (ES positive) or after (ES negative) the peak in the running enrichment score; List: percentage of genes in the ranked gene list before (ES positive) or after (ES negative) the peak in the running enrichment score; Signal: enrichment signal strength that combines the two previous statistics

## Sheet: Hallmark-Positive
NAME	SIZE	ES	NES	NOM p-val	FDR q-val	FWER p-val	RANK AT MAX	LEADING EDGE
HALLMARK_INTERFERON_ALPHA_RESPONSE	94	0.6054614	27864678	0.0	0.0	0.0	5621	tags=50%, list=18%, signal=61%
HALLMARK_INTERFERON_GAMMA_RESPONSE	197	0.4289216	22583523	0.0	0.0	0.0	6606	tags=37%, list=21%, signal=47%
HALLMARK_ESTROGEN_RESPONSE_EARLY	198	0.3814765	19890184	0.0	711	0.001	3908	tags=29%, list=13%, signal=33%
HALLMARK_PROTEIN_SECRETION	96	0.4191968	19805435	0.0	5330	0.001	8374	tags=48%, list=27%, signal=65%
HALLMARK_OXIDATIVE_PHOSPHORYLATION	198	0.35632843	18542843	0.0	7470	0.002	7638	tags=38%, list=25%, signal=50%
HALLMARK_FATTY_ACID_METABOLISM	154	0.3568355	17815161	0.0	0.002923982	0.008	6125	tags=34%, list=20%, signal=43%
HALLMARK_APOPTOSIS	160	0.3379472	17111347	0.0	0.004596859	0.014	6090	tags=28%, list=20%, signal=34%
HALLMARK_ANDROGEN_RESPONSE	100	0.3421336	15826535	0.0	0.011894309	0.043	6059	tags=32%, list=20%, signal=40%
HALLMARK_XENOBIOTIC_METABOLISM	189	0.30305353	15734191	0.0	0.011596108	0.046	6163	tags=32%, list=20%, signal=39%
HALLMARK_ESTROGEN_RESPONSE_LATE	196	0.29487926	15477121	0.0	0.0143691655	0.064	3908	tags=22%, list=13%, signal=25%
HALLMARK_PI3K_AKT_MTOR_SIGNALING	103	0.31977385	15202445	0.006535948	0.016954057	0.083	5861	tags=29%, list=19%, signal=36%
HALLMARK_P53_PATHWAY	199	0.2839103	14737543	0.007782101	0.026640348	0.134	6135	tags=29%, list=20%, signal=35%
HALLMARK_IL6_JAK_STAT3_SIGNALING	84	0.30683127	13826137	0.03125	0.060033433	0.306	8529	tags=37%, list=27%, signal=51%
HALLMARK_PEROXISOME	102	0.28579232	13506223	0.040133778	0.07275386	0.377	8375	tags=42%, list=27%, signal=58%
HALLMARK_ADIPOGENESIS	195	0.24143575	1257505	0.03557312	0.15284318	0.652	7774	tags=32%, list=25%, signal=43%
HALLMARK_CHOLESTEROL_HOMEOSTASIS	72	0.26965398	11833339	0.16619718	0.2548071	0.842	8452	tags=40%, list=27%, signal=55%
HALLMARK_BILE_ACID_METABOLISM	108	0.24716075	1176256	0.1392405	0.2550923	0.855	5295	tags=26%, list=17%, signal=31%
HALLMARK_HEME_METABOLISM	187	0.22315201	11606992	0.08802817	0.27428135	0.9	6605	tags=30%, list=21%, signal=38%
HALLMARK_COMPLEMENT	192	0.21392775	11222649	0.1417004	0.34161782	0.954	7288	tags=29%, list=23%, signal=37%
HALLMARK_APICAL_SURFACE	43	0.26889053	10725605	0.34078214	0.46032685	0.989	3157	tags=21%, list=10%, signal=23%
HALLMARK_GLYCOLYSIS	198	0.20289257	10718516	0.28125	0.4412931	0.99	8454	tags=36%, list=27%, signal=49%
HALLMARK_UV_RESPONSE_DN	144	0.21318679	10709572	0.29616725	0.42367095	0.99	7581	tags=31%, list=24%, signal=41%
HALLMARK_TNFA_SIGNALING_VIA_NFKB	198	0.20436737	10709556	0.26495728	0.40525046	0.99	6084	tags=23%, list=20%, signal=29%
HALLMARK_TGF_BETA_SIGNALING	54	0.24637337	10377184	0.36873156	0.48254022	0.997	4785	tags=20%, list=15%, signal=24%
HALLMARK_ALLOGRAFT_REJECTION	195	0.1892265	0.98439765	0.52140075	0.63314265	1.0	7716	tags=25%, list=25%, signal=33%
HALLMARK_INFLAMMATORY_RESPONSE	196	0.18935075	0.98286027	0.5017065	0.6126226	1.0	8419	tags=30%, list=27%, signal=41%
HALLMARK_HYPOXIA	194	0.1835749	0.95310605	0.59504133	0.6899841	1.0	7602	tags=32%, list=25%, signal=42%
HALLMARK_KRAS_SIGNALING_UP	196	0.1811064	0.94146734	0.6380597	0.70016927	1.0	4138	tags=16%, list=13%, signal=18%
HALLMARK_IL2_STAT5_SIGNALING	198	0.17395142	0.89261854	0.76984125	0.8170473	1.0	3862	tags=14%, list=12%, signal=15%
HALLMARK_HEDGEHOG_SIGNALING	35	0.2275675	0.88838464	0.6585366	0.80108285	1.0	5417	tags=29%, list=17%, signal=35%
HALLMARK_DNA_REPAIR	141	0.17134741	0.84447116	0.8434164	0.87301433	1.0	4594	tags=14%, list=15%, signal=17%
HALLMARK_ANGIOGENESIS	34	0.1463579	0.5435748	0.9895288	0.9992848	1.0	9073	tags=29%, list=29%, signal=42%
NAME = Gene set name
SIZE = Number of genes in the gene set after filtering genes not in the expression dataset
ES = Enrichment score for the gene set
NES = Normalized enrichment score
NOM p-value = Nomical P value
FDR q-val = False Discovery Rate
FWER p-val = Familywise-error rate
RANK AT MAX = Position in the ranked list at which the maximum enrichment score occurred
LEADING EDGE = Tags: percentage of gene hits before (ES positive) or after (ES negative) the peak in the running enrichment score; List: percentage of genes in the ranked gene list before (ES positive) or after (ES negative) the peak in the running enrichment score; Signal: enrichment signal strength that combines the two previous statistics

## Sheet: Reactome-Positive
NAME	SIZE	ES	NES	NOM p-val	FDR q-val	FWER p-val	RANK AT MAX	LEADING EDGE
REACTOME_ANTIGEN_PRESENTATION_FOLDING_ASSEMBLY_AND_PEPTIDE_LOADING_OF_CLASS_I_MHC	21	0.5847397	19547917	0.00477327	0.18591286	0.141	7006	tags=57%, list=23%, signal=74%
REACTOME_INTERFERON_ALPHA_BETA_SIGNALING	51	0.45683905	18675869	0.0	0.20369165	0.281	7006	tags=45%, list=23%, signal=58%
REACTOME_ENERGY_DEPENDENT_REGULATION_OF_MTOR_BY_LKB1_AMPK	17	0.57467663	17990199	0.011363637	0.2512869	0.457	1572	tags=29%, list=5%, signal=31%
REACTOME_CITRIC_ACID_CYCLE_TCA_CYCLE	19	0.5408133	1735873	0.0045871558	0.3319053	0.655	7638	tags=47%, list=25%, signal=63%
REACTOME_INNATE_IMMUNE_SYSTEM	214	0.3177499	16809096	0.0	0.4056024	0.814	5861	tags=31%, list=19%, signal=38%
REACTOME_RIG_I_MDA5_MEDIATED_INDUCTION_OF_IFN_ALPHA_BETA_PATHWAYS	60	0.38877055	16724267	0.0028901733	0.35839579	0.823	6264	tags=38%, list=20%, signal=48%
REACTOME_ACTIVATED_AMPK_STIMULATES_FATTY_ACID_OXIDATION_IN_MUSCLE	18	0.5283325	16711823	0.013856813	0.31039983	0.829	1572	tags=28%, list=5%, signal=29%
REACTOME_ASSOCIATION_OF_TRIC_CCT_WITH_TARGET_PROTEINS_DURING_BIOSYNTHESIS	26	0.46150964	16341236	0.021686748	0.36353448	0.899	1745	tags=23%, list=6%, signal=24%
REACTOME_CTNNB1_PHOSPHORYLATION_CASCADE	15	0.53200746	16085788	0.027027028	0.39162043	0.946	1749	tags=27%, list=6%, signal=28%
REACTOME_SIGNALING_BY_WNT	61	0.36705875	1572683	0.021505376	0.44953528	0.975	5816	tags=30%, list=19%, signal=36%
REACTOME_RESPIRATORY_ELECTRON_TRANSPORT_ATP_SYNTHESIS_BY_CHEMIOSMOTIC_COUPLING_AND_HEAT_PRODUCTION_BY_UNCOUPLING_PROTEINS_	81	0.34503514	15564116	0.006369427	0.453682	0.981	7523	tags=33%, list=24%, signal=44%
REACTOME_PKB_MEDIATED_EVENTS	28	0.42705	15537275	0.027918782	0.4225715	0.981	1843	tags=25%, list=6%, signal=27%
REACTOME_DARPP_32_EVENTS	23	0.4555285	1523871	0.04232804	0.47324836	0.994	4480	tags=30%, list=14%, signal=36%
REACTOME_SYNTHESIS_OF_PIPS_AT_THE_PLASMA_MEMBRANE	29	0.41785547	15072197	0.030379746	0.48598492	0.996	2716	tags=31%, list=9%, signal=34%
REACTOME_BRANCHED_CHAIN_AMINO_ACID_CATABOLISM	17	0.48226112	15011128	0.05839416	0.47174007	0.997	4760	tags=29%, list=15%, signal=35%
REACTOME_INFLAMMASOMES	16	0.48674616	1496546	0.053984575	0.45509848	0.998	6245	tags=44%, list=20%, signal=55%
REACTOME_INTERFERON_GAMMA_SIGNALING	60	0.34777394	14927723	0.008310249	0.43781504	0.998	8510	tags=43%, list=27%, signal=60%
REACTOME_RESPIRATORY_ELECTRON_TRANSPORT	65	0.33938947	14768572	0.028213166	0.4592504	1.0	10034	tags=40%, list=32%, signal=59%
REACTOME_SULFUR_AMINO_ACID_METABOLISM	23	0.44040605	14753393	0.0604534	0.43898097	1.0	5620	tags=48%, list=18%, signal=58%
REACTOME_NEGATIVE_REGULATORS_OF_RIG_I_MDA5_SIGNALING	30	0.4069776	14653584	0.038560413	0.44341615	1.0	6264	tags=43%, list=20%, signal=54%
REACTOME_PLATELET_SENSITIZATION_BY_LDL	16	0.47806787	14606588	0.039627038	0.43361056	1.0	6557	tags=38%, list=21%, signal=48%
REACTOME_FORMATION_OF_INCISION_COMPLEX_IN_GG_NER	21	0.43635648	14287337	0.072164945	0.50348806	1.0	9120	tags=52%, list=29%, signal=74%
REACTOME_PI3K_EVENTS_IN_ERBB2_SIGNALING	42	0.3633716	14192073	0.04774536	0.5098289	1.0	2312	tags=21%, list=7%, signal=23%
REACTOME_REGULATION_OF_APOPTOSIS	55	0.33952636	14171038	0.03846154	0.49456748	1.0	5816	tags=31%, list=19%, signal=38%
REACTOME_NETRIN1_SIGNALING	36	0.37080875	14148145	0.048	0.48181614	1.0	2884	tags=25%, list=9%, signal=28%
REACTOME_P53_DEPENDENT_G1_DNA_DAMAGE_RESPONSE	52	0.3298347	1412124	0.031700287	0.47215435	1.0	5816	tags=31%, list=19%, signal=38%
REACTOME_SYNTHESIS_OF_GLYCOSYLPHOSPHATIDYLINOSITOL_GPI	17	0.4488071	14003009	0.0952381	0.4879308	1.0	8946	tags=47%, list=29%, signal=66%
REACTOME_MEMBRANE_TRAFFICKING	121	0.28703856	13988714	0.013559322	0.47465414	1.0	6433	tags=31%, list=21%, signal=39%
REACTOME_TRAF6_MEDIATED_IRF7_ACTIVATION	18	0.43319446	1388751	0.08045977	0.4866726	1.0	5861	tags=50%, list=19%, signal=62%
REACTOME_CYCLIN_E_ASSOCIATED_EVENTS_DURING_G1_S_TRANSITION_	61	0.32148984	13869349	0.031073445	0.47596458	1.0	5445	tags=30%, list=18%, signal=36%
REACTOME_SYNTHESIS_OF_PIPS_AT_THE_GOLGI_MEMBRANE	17	0.4202595	13640612	0.09352518	0.5273221	1.0	10827	tags=65%, list=35%, signal=99%
REACTOME_DESTABILIZATION_OF_MRNA_BY_AUF1_HNRNP_D0	49	0.33032164	1362992	0.039772727	0.5134924	1.0	5816	tags=31%, list=19%, signal=38%
REACTOME_INCRETIN_SYNTHESIS_SECRETION_AND_INACTIVATION	16	0.43516415	13571329	0.11510792	0.51583225	1.0	6439	tags=56%, list=21%, signal=71%
REACTOME_DOWNREGULATION_OF_SMAD2_3_SMAD4_TRANSCRIPTIONAL_ACTIVITY	19	0.4158267	13455975	0.12561576	0.53495705	1.0	1249	tags=16%, list=4%, signal=16%
REACTOME_SIGNALING_BY_BMP	21	0.403254	13410766	0.094527364	0.53366995	1.0	4785	tags=38%, list=15%, signal=45%
REACTOME_AUTODEGRADATION_OF_THE_E3_UBIQUITIN_LIGASE_COP1	46	0.3321881	13408376	0.08022922	0.51926064	1.0	5816	tags=30%, list=19%, signal=37%
REACTOME_COMPLEMENT_CASCADE	26	0.3771103	13394973	0.092269324	0.5089198	1.0	7172	tags=46%, list=23%, signal=60%
REACTOME_ACTIVATED_TLR4_SIGNALLING	91	0.29509586	13389604	0.03809524	0.4969274	1.0	5861	tags=27%, list=19%, signal=34%
REACTOME_CLASS_I_MHC_MEDIATED_ANTIGEN_PROCESSING_PRESENTATION	232	0.25078693	13365719	0.0125	0.49009857	1.0	6329	tags=28%, list=20%, signal=34%
REACTOME_MAPK_TARGETS_NUCLEAR_EVENTS_MEDIATED_BY_MAP_KINASES	30	0.3689481	13266732	0.11051213	0.5063369	1.0	2999	tags=20%, list=10%, signal=22%
REACTOME_NUCLEAR_EVENTS_KINASE_AND_TRANSCRIPTION_FACTOR_ACTIVATION	24	0.3823631	13206522	0.1	0.51160735	1.0	6557	tags=33%, list=21%, signal=42%
REACTOME_TCA_CYCLE_AND_RESPIRATORY_ELECTRON_TRANSPORT	117	0.27358502	13189994	0.034602076	0.50324774	1.0	7638	tags=31%, list=25%, signal=41%
REACTOME_AUTODEGRADATION_OF_CDH1_BY_CDH1_APC_C	55	0.30634478	13177392	0.060606062	0.49475458	1.0	5445	tags=25%, list=18%, signal=31%
REACTOME_PI_METABOLISM	46	0.32499513	1302784	0.098092645	0.5261282	1.0	2716	tags=22%, list=9%, signal=24%
REACTOME_ACYL_CHAIN_REMODELLING_OF_PC	21	0.3927492	12946643	0.119791664	0.5386645	1.0	2726	tags=24%, list=9%, signal=26%
REACTOME_NUCLEOTIDE_BINDING_DOMAIN_LEUCINE_RICH_REPEAT_CONTAINING_RECEPTOR_NLR_SIGNALING_PATHWAYS	45	0.31679186	127883	0.081794195	0.5757535	1.0	6557	tags=29%, list=21%, signal=37%
REACTOME_VIF_MEDIATED_DEGRADATION_OF_APOBEC3G	48	0.31086937	12778223	0.11797753	0.56691134	1.0	6199	tags=31%, list=20%, signal=39%
REACTOME_NUCLEAR_RECEPTOR_TRANSCRIPTION_PATHWAY	46	0.31661475	12728313	0.12011173	0.5703255	1.0	8354	tags=43%, list=27%, signal=59%
REACTOME_SIGNALING_BY_ERBB2	96	0.2718998	12681975	0.073954985	0.57284987	1.0	3549	tags=20%, list=11%, signal=22%
REACTOME_INSULIN_RECEPTOR_RECYCLING	21	0.38830417	12659469	0.16	0.5681272	1.0	7936	tags=43%, list=26%, signal=58%
REACTOME_SCFSKP2_MEDIATED_DEGRADATION_OF_P27_P21	52	0.30432814	12563901	0.114503816	0.5866686	1.0	5445	tags=27%, list=18%, signal=33%
REACTOME_METABOLISM_OF_VITAMINS_AND_COFACTORS	51	0.30205873	12533711	0.14030612	0.5844592	1.0	3509	tags=22%, list=11%, signal=24%
REACTOME_ACTIVATION_OF_NF_KAPPAB_IN_B_CELLS	60	0.29540205	12411934	0.12931034	0.61098844	1.0	5816	tags=23%, list=19%, signal=29%
REACTOME_ER_PHAGOSOME_PATHWAY	58	0.29331562	12401147	0.12068965	0.6033044	1.0	6329	tags=31%, list=20%, signal=39%
REACTOME_TRIF_MEDIATED_TLR3_SIGNALING	72	0.27750385	12373794	0.08681672	0.60062397	1.0	5861	tags=25%, list=19%, signal=31%
REACTOME_SCF_BETA_TRCP_MEDIATED_DEGRADATION_OF_EMI1	48	0.2991177	12310289	0.13764045	0.6101773	1.0	5816	tags=27%, list=19%, signal=33%
REACTOME_DOWNSTREAM_SIGNALING_EVENTS_OF_B_CELL_RECEPTOR_BCR	91	0.26487014	1226371	0.121875	0.61423093	1.0	5816	tags=23%, list=19%, signal=28%
REACTOME_ANTIGEN_PROCESSING_CROSS_PRESENTATION	72	0.2797637	12261678	0.12576687	0.6039925	1.0	7404	tags=32%, list=24%, signal=42%
REACTOME_TOLL_RECEPTOR_CASCADES	114	0.25257513	12224561	0.09570957	0.6056119	1.0	5861	tags=26%, list=19%, signal=32%
REACTOME_ENDOSOMAL_SORTING_COMPLEX_REQUIRED_FOR_TRANSPORT_ESCRT	26	0.34372598	12216285	0.18461539	0.59796596	1.0	9500	tags=46%, list=31%, signal=66%
REACTOME_TRANSPORT_TO_THE_GOLGI_AND_SUBSEQUENT_MODIFICATION	32	0.3251129	12170397	0.171875	0.6025024	1.0	7043	tags=34%, list=23%, signal=44%
REACTOME_SIGNALING_BY_HIPPO	20	0.37300628	12152466	0.20634921	0.59841305	1.0	7084	tags=45%, list=23%, signal=58%
REACTOME_TRNA_AMINOACYLATION	42	0.31029582	12104874	0.17520216	0.6028772	1.0	5403	tags=29%, list=17%, signal=35%
REACTOME_ACYL_CHAIN_REMODELLING_OF_PE	20	0.37251216	12048817	0.21226415	0.61003923	1.0	2726	tags=20%, list=9%, signal=22%
REACTOME_ANTIGEN_PROCESSING_UBIQUITINATION_PROTEASOME_DEGRADATION	194	0.23027292	1202503	0.08846154	0.6073452	1.0	6224	tags=26%, list=20%, signal=33%
REACTOME_MYD88_MAL_CASCADE_INITIATED_ON_PLASMA_MEMBRANE	81	0.26446354	11999795	0.12179487	0.6059047	1.0	5723	tags=25%, list=18%, signal=30%
REACTOME_SIGNALING_BY_THE_B_CELL_RECEPTOR_BCR	120	0.24611944	11980196	0.12264151	0.60349244	1.0	3695	tags=18%, list=12%, signal=20%
REACTOME_REGULATION_OF_ORNITHINE_DECARBOXYLASE_ODC	47	0.29420722	11946214	0.16445623	0.6040974	1.0	5816	tags=28%, list=19%, signal=34%
REACTOME_RORA_ACTIVATES_CIRCADIAN_EXPRESSION	23	0.35572505	11922288	0.22513089	0.6021225	1.0	2798	tags=26%, list=9%, signal=29%
REACTOME_ADP_SIGNALLING_THROUGH_P2RY1	24	0.34394702	11917775	0.22894737	0.59494656	1.0	579	tags=13%, list=2%, signal=13%
REACTOME_SIGNALING_BY_ERBB4	84	0.25629872	11889935	0.15264797	0.59458077	1.0	2931	tags=17%, list=9%, signal=18%
REACTOME_GAB1_SIGNALOSOME	36	0.30916932	1188243	0.21917808	0.58859086	1.0	2312	tags=19%, list=7%, signal=21%
REACTOME_COSTIMULATION_BY_THE_CD28_FAMILY	59	0.28046793	11781173	0.1591512	0.6106833	1.0	5071	tags=24%, list=16%, signal=28%
REACTOME_ADAPTIVE_IMMUNE_SYSTEM	500	0.20013706	11715074	0.020134227	0.62285113	1.0	6224	tags=23%, list=20%, signal=28%
REACTOME_LATENT_INFECTION_OF_HOMO_SAPIENS_WITH_MYCOBACTERIUM_TUBERCULOSIS	30	0.31288546	11704693	0.2253886	0.6176421	1.0	7936	tags=40%, list=26%, signal=54%
REACTOME_CROSS_PRESENTATION_OF_SOLUBLE_EXOGENOUS_ANTIGENS_ENDOSOMES	46	0.28894565	1169123	0.18696883	0.6132419	1.0	5816	tags=28%, list=19%, signal=35%
REACTOME_IL1_SIGNALING	39	0.300587	11661441	0.20351759	0.6140341	1.0	10397	tags=51%, list=34%, signal=77%
REACTOME_CIRCADIAN_CLOCK	50	0.28773266	11658436	0.21813725	0.60687304	1.0	2798	tags=18%, list=9%, signal=20%
REACTOME_THROMBOXANE_SIGNALLING_THROUGH_TP_RECEPTOR	22	0.35434896	11615915	0.23039216	0.61181414	1.0	579	tags=14%, list=2%, signal=14%
REACTOME_SYNTHESIS_AND_INTERCONVERSION_OF_NUCLEOTIDE_DI_AND_TRIPHOSPHATES	18	0.36518013	11587857	0.23809524	0.6125299	1.0	5820	tags=28%, list=19%, signal=34%
REACTOME_PI3K_CASCADE	62	0.26454794	11566018	0.1983471	0.6120339	1.0	2312	tags=18%, list=7%, signal=19%
REACTOME_INTERFERON_SIGNALING	142	0.22980803	1152838	0.14098361	0.61630875	1.0	6040	tags=27%, list=19%, signal=33%
REACTOME_CDK_MEDIATED_PHOSPHORYLATION_AND_REMOVAL_OF_CDC6	45	0.28704792	11524055	0.21243523	0.610176	1.0	5816	tags=27%, list=19%, signal=33%
REACTOME_NFKB_AND_MAP_KINASES_ACTIVATION_MEDIATED_BY_TLR4_SIGNALING_REPERTOIRE	70	0.26679784	11509976	0.19345239	0.6071487	1.0	5723	tags=23%, list=18%, signal=28%
REACTOME_TRANSFERRIN_ENDOCYTOSIS_AND_RECYCLING	24	0.33589432	1148762	0.23947369	0.6068343	1.0	7936	tags=38%, list=26%, signal=50%
REACTOME_CYTOKINE_SIGNALING_IN_IMMUNE_SYSTEM	248	0.21032853	11472385	0.12254902	0.6043202	1.0	7716	tags=32%, list=25%, signal=43%
REACTOME_FATTY_ACID_TRIACYLGLYCEROL_AND_KETONE_BODY_METABOLISM	163	0.22528291	11392839	0.16304348	0.6211573	1.0	4458	tags=20%, list=14%, signal=24%
REACTOME_CYTOSOLIC_TRNA_AMINOACYLATION	24	0.325764	11303562	0.264637	0.6402868	1.0	5178	tags=29%, list=17%, signal=35%
REACTOME_OLFACTORY_SIGNALING_PATHWAY	21	0.3423377	11287851	0.28368795	0.63782746	1.0	6451	tags=29%, list=21%, signal=36%
REACTOME_ZINC_TRANSPORTERS	15	0.37205565	11121554	0.32668328	0.68193454	1.0	7840	tags=53%, list=25%, signal=71%
REACTOME_MAP_KINASE_ACTIVATION_IN_TLR_CASCADE	49	0.26808107	11029909	0.28189912	0.7033978	1.0	2999	tags=16%, list=10%, signal=18%
REACTOME_APOPTOSIS	140	0.21946323	10972812	0.24210526	0.713645	1.0	6154	tags=24%, list=20%, signal=30%
REACTOME_TRANSCRIPTIONAL_ACTIVITY_OF_SMAD2_SMAD3_SMAD4_HETEROTRIMER	36	0.28943864	10926814	0.32608697	0.7204894	1.0	1249	tags=11%, list=4%, signal=12%
REACTOME_METABOLISM_OF_LIPIDS_AND_LIPOPROTEINS	448	0.1886938	10762496	0.1736527	0.76938254	1.0	4463	tags=18%, list=14%, signal=20%
REACTOME_PHOSPHOLIPID_METABOLISM	191	0.20386836	107408	0.2752613	0.76877266	1.0	5664	tags=23%, list=18%, signal=28%
REACTOME_SIGNALING_BY_EGFR_IN_CANCER	104	0.2259376	10713929	0.29714286	0.7696368	1.0	3799	tags=18%, list=12%, signal=21%
REACTOME_DOWNSTREAM_TCR_SIGNALING	33	0.28674868	10659857	0.35120642	0.7800003	1.0	5085	tags=21%, list=16%, signal=25%
REACTOME_CONVERSION_FROM_APC_C_CDC20_TO_APC_C_CDH1_IN_LATE_ANAPHASE	16	0.3439681	10635812	0.3616505	0.7809982	1.0	1713	tags=19%, list=6%, signal=20%
REACTOME_CTLA4_INHIBITORY_SIGNALING	21	0.31893504	10466548	0.38020834	0.8320819	1.0	4952	tags=24%, list=16%, signal=28%
REACTOME_DOWNSTREAM_SIGNAL_TRANSDUCTION	89	0.22528893	10437514	0.37325907	0.83443034	1.0	4325	tags=20%, list=14%, signal=23%
REACTOME_RNA_POL_II_TRANSCRIPTION_PRE_INITIATION_AND_PROMOTER_OPENING	39	0.27134827	10415934	0.38734177	0.8337914	1.0	8357	tags=38%, list=27%, signal=53%
REACTOME_INSULIN_SYNTHESIS_AND_PROCESSING	19	0.32934764	1040155	0.37226278	0.83067	1.0	6458	tags=42%, list=21%, signal=53%
REACTOME_MITOCHONDRIAL_PROTEIN_IMPORT	49	0.25576	10379229	0.34828496	0.8307638	1.0	4469	tags=24%, list=14%, signal=29%
REACTOME_PPARA_ACTIVATES_GENE_EXPRESSION	99	0.21921276	1036691	0.3527508	0.82685274	1.0	4076	tags=18%, list=13%, signal=21%
REACTOME_GENERATION_OF_SECOND_MESSENGER_MOLECULES	26	0.30006447	10352142	0.41688654	0.8241568	1.0	21716	tags=100%, list=70%, signal=333%
REACTOME_REGULATION_OF_MRNA_STABILITY_BY_PROTEINS_THAT_BIND_AU_RICH_ELEMENTS	80	0.23014611	10324659	0.37861273	0.8258809	1.0	6075	tags=26%, list=20%, signal=33%
REACTOME_DEADENYLATION_OF_MRNA	18	0.3253334	10323887	0.38154614	0.8184444	1.0	4705	tags=33%, list=15%, signal=39%
REACTOME_THROMBIN_SIGNALLING_THROUGH_PROTEINASE_ACTIVATED_RECEPTORS_PARS	31	0.27982545	1030717	0.3767313	0.81663865	1.0	579	tags=10%, list=2%, signal=10%
REACTOME_SIGNALING_BY_NOTCH1	67	0.23158728	10199515	0.4152824	0.8455969	1.0	5189	tags=22%, list=17%, signal=27%
REACTOME_GLYCEROPHOSPHOLIPID_BIOSYNTHESIS	80	0.22617748	10194544	0.4071856	0.8397901	1.0	5664	tags=23%, list=18%, signal=27%
REACTOME_CIRCADIAN_REPRESSION_OF_EXPRESSION_BY_REV_ERBA	22	0.30395672	10141178	0.42168674	0.85083216	1.0	2798	tags=23%, list=9%, signal=25%
REACTOME_ASPARAGINE_N_LINKED_GLYCOSYLATION	79	0.22368185	10110301	0.425	0.8539171	1.0	6108	tags=23%, list=20%, signal=28%
REACTOME_GABA_SYNTHESIS_RELEASE_REUPTAKE_AND_DEGRADATION	15	0.33153608	10098795	0.4407583	0.8507518	1.0	6448	tags=47%, list=21%, signal=59%
REACTOME_P53_INDEPENDENT_G1_S_DNA_DAMAGE_CHECKPOINT	47	0.2500313	10034541	0.43714285	0.86635596	1.0	5816	tags=26%, list=19%, signal=31%
REACTOME_SYNTHESIS_OF_BILE_ACIDS_AND_BILE_SALTS_VIA_7ALPHA_HYDROXYCHOLESTEROL	15	0.33492416	10025567	0.43283582	0.86209196	1.0	8023	tags=40%, list=26%, signal=54%
REACTOME_SIGNAL_AMPLIFICATION	30	0.273333	10011735	0.4607046	0.85936767	1.0	579	tags=10%, list=2%, signal=10%
REACTOME_RIP_MEDIATED_NFKB_ACTIVATION_VIA_DAI	18	0.3154057	10009557	0.41686746	0.85291934	1.0	7214	tags=28%, list=23%, signal=36%
REACTOME_PI_3K_CASCADE	50	0.24492721	0.99076813	0.4611399	0.88102496	1.0	2312	tags=16%, list=7%, signal=17%
REACTOME_PLATELET_HOMEOSTASIS	74	0.22034816	0.9852057	0.5072046	0.89326197	1.0	1808	tags=12%, list=6%, signal=13%
REACTOME_NGF_SIGNALLING_VIA_TRKA_FROM_THE_PLASMA_MEMBRANE	131	0.20075315	0.97948223	0.46503496	0.90562755	1.0	4661	tags=21%, list=15%, signal=24%
REACTOME_NUCLEAR_SIGNALING_BY_ERBB4	35	0.25486633	0.97032154	0.5	0.9300504	1.0	8816	tags=37%, list=28%, signal=52%
REACTOME_SIGNALING_BY_INSULIN_RECEPTOR	98	0.20488375	0.9672485	0.5	0.9330699	1.0	7180	tags=31%, list=23%, signal=40%
REACTOME_REGULATION_OF_MITOTIC_CELL_CYCLE	76	0.21318679	0.96669126	0.5217391	0.9273215	1.0	3874	tags=17%, list=12%, signal=19%
REACTOME_TRANS_GOLGI_NETWORK_VESICLE_BUDDING	57	0.22734724	0.9649677	0.53203344	0.9260094	1.0	5874	tags=26%, list=19%, signal=32%
REACTOME_ERK_MAPK_TARGETS	21	0.2929633	0.96219695	0.48238483	0.9286062	1.0	6557	tags=29%, list=21%, signal=36%
REACTOME_APC_C_CDC20_MEDIATED_DEGRADATION_OF_MITOTIC_PROTEINS	64	0.22155249	0.96075535	0.54464287	0.92576027	1.0	3688	tags=17%, list=12%, signal=19%
REACTOME_SIGNALING_BY_FGFR1_FUSION_MUTANTS	18	0.29282352	0.9583907	0.5121951	0.92695785	1.0	2966	tags=22%, list=10%, signal=25%
REACTOME_G1_PHASE	35	0.24697556	0.9528784	0.52369076	0.9382784	1.0	3149	tags=20%, list=10%, signal=22%
REACTOME_CYTOCHROME_P450_ARRANGED_BY_SUBSTRATE_TYPE	46	0.24272716	0.951964	0.5490716	0.9343809	1.0	4613	tags=26%, list=15%, signal=31%
REACTOME_PROTEIN_FOLDING	51	0.23091419	0.95027673	0.5363129	0.93267184	1.0	1870	tags=14%, list=6%, signal=15%
REACTOME_APC_C_CDH1_MEDIATED_DEGRADATION_OF_CDC20_AND_OTHER_APC_C_CDH1_TARGETED_PROTEINS_IN_LATE_MITOSIS_EARLY_G1	63	0.2187535	0.94923735	0.5730337	0.92910814	1.0	3688	tags=17%, list=12%, signal=20%
REACTOME_SIGNALING_BY_ILS	104	0.19916463	0.9487161	0.576324	0.9238551	1.0	8823	tags=37%, list=28%, signal=51%
REACTOME_GLUCAGON_SIGNALING_IN_METABOLIC_REGULATION	31	0.25705096	0.9479659	0.5255102	0.91942835	1.0	3549	tags=19%, list=11%, signal=22%
REACTOME_PKA_MEDIATED_PHOSPHORYLATION_OF_CREB	16	0.31457156	0.945838	0.5272277	0.9193503	1.0	3549	tags=25%, list=11%, signal=28%
REACTOME_MHC_CLASS_II_ANTIGEN_PRESENTATION	87	0.2031365	0.9450846	0.5770393	0.9151163	1.0	4860	tags=22%, list=16%, signal=26%
REACTOME_SIGNALING_BY_FGFR_IN_DISEASE	117	0.19484417	0.9438807	0.652027	0.9121132	1.0	3549	tags=15%, list=11%, signal=17%
REACTOME_REGULATION_OF_WATER_BALANCE_BY_RENAL_AQUAPORINS	40	0.23967631	0.94041556	0.5607735	0.91663456	1.0	3612	tags=18%, list=12%, signal=20%
REACTOME_SIGNALING_BY_FGFR	103	0.19990604	0.93974316	0.58032787	0.9122175	1.0	3549	tags=16%, list=11%, signal=17%
REACTOME_GENERIC_TRANSCRIPTION_PATHWAY	330	0.1689268	0.9364458	0.6918919	0.9157676	1.0	5200	tags=18%, list=17%, signal=21%
REACTOME_BOTULINUM_NEUROTOXICITY	18	0.29723805	0.93447936	0.52102804	0.9155429	1.0	7748	tags=50%, list=25%, signal=67%
REACTOME_TRAFFICKING_OF_AMPA_RECEPTORS	25	0.2712255	0.93181115	0.56363636	0.91727483	1.0	3912	tags=24%, list=13%, signal=27%
REACTOME_ACYL_CHAIN_REMODELLING_OF_PG	15	0.309658	0.9303572	0.5422535	0.9154196	1.0	5664	tags=33%, list=18%, signal=41%
REACTOME_GAP_JUNCTION_ASSEMBLY	15	0.3142338	0.9282524	0.5738095	0.9157821	1.0	7639	tags=40%, list=25%, signal=53%
REACTOME_POST_TRANSLATIONAL_MODIFICATION_SYNTHESIS_OF_GPI_ANCHORED_PROTEINS	26	0.2570241	0.92331386	0.5660848	0.92448056	1.0	3244	tags=15%, list=10%, signal=17%
REACTOME_SIGNALING_BY_CONSTITUTIVELY_ACTIVE_EGFR	17	0.2952247	0.92311424	0.5588235	0.9186615	1.0	3347	tags=24%, list=11%, signal=26%
REACTOME_GOLGI_ASSOCIATED_VESICLE_BIOGENESIS	50	0.22234222	0.92299294	0.630854	0.9127129	1.0	5874	tags=26%, list=19%, signal=32%
REACTOME_IRON_UPTAKE_AND_TRANSPORT	35	0.24550207	0.92278874	0.60335195	0.90712637	1.0	7936	tags=31%, list=26%, signal=42%
REACTOME_SMAD2_SMAD3_SMAD4_HETEROTRIMER_REGULATES_TRANSCRIPTION	25	0.26690927	0.922709	0.58563536	0.90127087	1.0	1249	tags=12%, list=4%, signal=12%
REACTOME_NOD1_2_SIGNALING_PATHWAY	30	0.25283882	0.91553944	0.5954198	0.91653824	1.0	10252	tags=43%, list=33%, signal=65%
REACTOME_BMAL1_CLOCK_NPAS2_ACTIVATES_CIRCADIAN_EXPRESSION	34	0.2412204	0.9119674	0.58354753	0.921762	1.0	2798	tags=18%, list=9%, signal=19%
REACTOME_SIGNALLING_TO_ERKS	35	0.24126367	0.9109632	0.591623	0.91842806	1.0	7875	tags=43%, list=25%, signal=57%
REACTOME_NEGATIVE_REGULATION_OF_FGFR_SIGNALING	32	0.24325924	0.9042348	0.58290154	0.93184423	1.0	1316	tags=13%, list=4%, signal=13%
REACTOME_O_LINKED_GLYCOSYLATION_OF_MUCINS	50	0.21861178	0.9024951	0.6062992	0.9307624	1.0	1709	tags=10%, list=6%, signal=11%
REACTOME_TRAF6_MEDIATED_INDUCTION_OF_NFKB_AND_MAP_KINASES_UPON_TLR7_8_OR_9_ACTIVATION	75	0.20413521	0.8995742	0.6726727	0.93265224	1.0	5723	tags=21%, list=18%, signal=26%
REACTOME_SIGNALING_BY_PDGF	115	0.18362647	0.8972819	0.71608835	0.93299335	1.0	3549	tags=16%, list=11%, signal=18%
REACTOME_TCR_SIGNALING	50	0.2186991	0.89623713	0.6617647	0.9299187	1.0	5085	tags=16%, list=16%, signal=19%
REACTOME_ACTIVATED_NOTCH1_TRANSMITS_SIGNAL_TO_THE_NUCLEUS	25	0.25809133	0.8938354	0.61917096	0.9303985	1.0	3385	tags=20%, list=11%, signal=22%
REACTOME_INHIBITION_OF_THE_PROTEOLYTIC_ACTIVITY_OF_APC_C_REQUIRED_FOR_THE_ONSET_OF_ANAPHASE_BY_MITOTIC_SPINDLE_CHECKPOINT_COMPONENTS	18	0.283384	0.89215475	0.6252983	0.92946875	1.0	1713	tags=17%, list=6%, signal=18%
REACTOME_MITOCHONDRIAL_TRNA_AMINOACYLATION	21	0.27175206	0.888311	0.61893207	0.933317	1.0	5403	tags=29%, list=17%, signal=35%
REACTOME_BIOLOGICAL_OXIDATIONS	119	0.18406929	0.8872834	0.72727275	0.92994994	1.0	5147	tags=23%, list=17%, signal=27%
REACTOME_MYOGENESIS	25	0.25189757	0.8858223	0.61928934	0.9282833	1.0	8423	tags=44%, list=27%, signal=60%
REACTOME_IMMUNOREGULATORY_INTERACTIONS_BETWEEN_A_LYMPHOID_AND_A_NON_LYMPHOID_CELL	61	0.2054629	0.8852362	0.71505374	0.9240774	1.0	11599	tags=43%, list=37%, signal=68%
REACTOME_METABOLISM_OF_MRNA	221	0.16640332	0.88426244	0.84033614	0.92073005	1.0	4105	tags=14%, list=13%, signal=16%
REACTOME_SEMA4D_INDUCED_CELL_MIGRATION_AND_GROWTH_CONE_COLLAPSE	26	0.25054523	0.88159376	0.6314433	0.9219549	1.0	5337	tags=31%, list=17%, signal=37%
REACTOME_PLATELET_CALCIUM_HOMEOSTASIS	15	0.2886027	0.87940526	0.6174334	0.9219955	1.0	8564	tags=53%, list=28%, signal=74%
REACTOME_DAG_AND_IP3_SIGNALING	30	0.24257109	0.87134653	0.6829897	0.93751174	1.0	3549	tags=17%, list=11%, signal=19%
REACTOME_JNK_C_JUN_KINASES_PHOSPHORYLATION_AND_ACTIVATION_MEDIATED_BY_ACTIVATED_HUMAN_TAK1	16	0.28255114	0.86946523	0.6372315	0.9368038	1.0	1351	tags=13%, list=4%, signal=13%
REACTOME_POST_TRANSLATIONAL_PROTEIN_MODIFICATION	175	0.16925935	0.8669832	0.81632656	0.9372738	1.0	7079	tags=23%, list=23%, signal=30%
REACTOME_NOTCH1_INTRACELLULAR_DOMAIN_REGULATES_TRANSCRIPTION	44	0.21512537	0.86389863	0.6871795	0.9391652	1.0	5189	tags=20%, list=17%, signal=25%
REACTOME_INTEGRIN_ALPHAIIB_BETA3_SIGNALING	26	0.24964878	0.8629724	0.6475	0.9360365	1.0	7611	tags=35%, list=25%, signal=46%
REACTOME_GLUCOSE_METABOLISM	63	0.19854306	0.8590304	0.7927171	0.94009227	1.0	6761	tags=29%, list=22%, signal=36%
REACTOME_PROTEOLYTIC_CLEAVAGE_OF_SNARE_COMPLEX_PROTEINS	16	0.283648	0.85902125	0.6714976	0.9346331	1.0	7748	tags=50%, list=25%, signal=67%
REACTOME_DOWNSTREAM_SIGNALING_OF_ACTIVATED_FGFR	92	0.18532145	0.8584123	0.7816456	0.93067586	1.0	3549	tags=15%, list=11%, signal=17%
REACTOME_APOPTOTIC_CLEAVAGE_OF_CELLULAR_PROTEINS	37	0.22839408	0.8577571	0.71313673	0.92690355	1.0	4164	tags=19%, list=13%, signal=22%
REACTOME_PIP3_ACTIVATES_AKT_SIGNALING	27	0.24658248	0.8548183	0.6519337	0.9285283	1.0	4952	tags=22%, list=16%, signal=26%
REACTOME_PHASE1_FUNCTIONALIZATION_OF_COMPOUNDS	64	0.19598103	0.84487176	0.7806268	0.9459976	1.0	4038	tags=19%, list=13%, signal=22%
REACTOME_ABCA_TRANSPORTERS_IN_LIPID_HOMEOSTASIS	17	0.26647794	0.8379474	0.71396893	0.9549386	1.0	1533	tags=18%, list=5%, signal=19%
REACTOME_GLYCOLYSIS	26	0.23830791	0.8365132	0.7105263	0.952572	1.0	6581	tags=31%, list=21%, signal=39%
REACTOME_IL_RECEPTOR_SHC_SIGNALING	25	0.23802607	0.8325958	0.73854446	0.9558572	1.0	8373	tags=36%, list=27%, signal=49%
REACTOME_PI3K_EVENTS_IN_ERBB4_SIGNALING	36	0.22277583	0.8311921	0.77329975	0.9533994	1.0	2312	tags=14%, list=7%, signal=15%
REACTOME_RNA_POL_II_PRE_TRANSCRIPTION_EVENTS	54	0.200995	0.83057547	0.8023599	0.9493261	1.0	8357	tags=33%, list=27%, signal=46%
REACTOME_ION_TRANSPORT_BY_P_TYPE_ATPASES	33	0.22485444	0.8231485	0.77040815	0.95864296	1.0	6052	tags=27%, list=20%, signal=34%
REACTOME_ANTIGEN_ACTIVATES_B_CELL_RECEPTOR_LEADING_TO_GENERATION_OF_SECOND_MESSENGERS	29	0.22732213	0.8225153	0.78494626	0.95461285	1.0	3695	tags=21%, list=12%, signal=23%
REACTOME_SEMA4D_IN_SEMAPHORIN_SIGNALING	31	0.21988371	0.8213289	0.75989443	0.95165396	1.0	5337	tags=26%, list=17%, signal=31%
REACTOME_METAL_ION_SLC_TRANSPORTERS	22	0.23941776	0.8132782	0.75179	0.96230686	1.0	7840	tags=36%, list=25%, signal=49%
REACTOME_TIE2_SIGNALING	16	0.25992322	0.80547667	0.71253073	0.971447	1.0	2312	tags=19%, list=7%, signal=20%
REACTOME_APOPTOTIC_EXECUTION_PHASE	50	0.19183634	0.7994232	0.85561496	0.97710747	1.0	4889	tags=20%, list=16%, signal=24%
REACTOME_FORMATION_OF_THE_HIV1_EARLY_ELONGATION_COMPLEX	29	0.22545826	0.79915315	0.8014888	0.97229946	1.0	8293	tags=34%, list=27%, signal=47%
REACTOME_METABOLISM_OF_PROTEINS	433	0.13974233	0.7978465	1.0	0.969638	1.0	3998	tags=12%, list=13%, signal=14%
REACTOME_SYNTHESIS_OF_BILE_ACIDS_AND_BILE_SALTS	19	0.2458853	0.79251087	0.78728604	0.973849	1.0	8023	tags=37%, list=26%, signal=50%
REACTOME_PYRUVATE_METABOLISM_AND_CITRIC_ACID_TCA_CYCLE	40	0.20276354	0.78684944	0.81840795	0.9780736	1.0	7638	tags=30%, list=25%, signal=40%
REACTOME_REGULATION_OF_HYPOXIA_INDUCIBLE_FACTOR_HIF_BY_OXYGEN	23	0.23029616	0.77827066	0.81155777	0.98674405	1.0	6461	tags=30%, list=21%, signal=38%
REACTOME_KERATAN_SULFATE_KERATIN_METABOLISM	29	0.21463098	0.7723997	0.8298969	0.9906252	1.0	3421	tags=17%, list=11%, signal=19%
REACTOME_ENOS_ACTIVATION_AND_REGULATION	20	0.23797166	0.76961684	0.8	0.9895847	1.0	9265	tags=40%, list=30%, signal=57%
REACTOME_GPVI_MEDIATED_ACTIVATION_CASCADE	30	0.21398455	0.7672999	0.8325243	0.98786503	1.0	6542	tags=30%, list=21%, signal=38%
REACTOME_ACTIVATED_TAK1_MEDIATES_P38_MAPK_ACTIVATION	17	0.24349904	0.75397646	0.8043478	1.0	1.0	8401	tags=35%, list=27%, signal=48%
REACTOME_CDT1_ASSOCIATION_WITH_THE_CDC6_ORC_ORIGIN_COMPLEX	53	0.18279497	0.7539574	0.9098592	0.99574053	1.0	5816	tags=23%, list=19%, signal=28%
REACTOME_MRNA_CAPPING	29	0.21228549	0.75320345	0.85202867	0.99171895	1.0	8293	tags=34%, list=27%, signal=47%
REACTOME_CHOLESTEROL_BIOSYNTHESIS	20	0.23495115	0.75307953	0.84782606	0.98694825	1.0	7272	tags=30%, list=23%, signal=39%
REACTOME_OXYGEN_DEPENDENT_PROLINE_HYDROXYLATION_OF_HYPOXIA_INDUCIBLE_FACTOR_ALPHA	16	0.24478851	0.74581015	0.84391534	0.9910139	1.0	6461	tags=31%, list=21%, signal=39%
REACTOME_PEROXISOMAL_LIPID_METABOLISM	20	0.2251418	0.74524385	0.861244	0.9866087	1.0	4076	tags=20%, list=13%, signal=23%
REACTOME_CA_DEPENDENT_EVENTS	28	0.20746732	0.74020725	0.8449198	0.98771966	1.0	3549	tags=14%, list=11%, signal=16%
REACTOME_PD1_SIGNALING	17	0.23511519	0.73614407	0.8447837	0.9876453	1.0	8919	tags=29%, list=29%, signal=41%
REACTOME_BILE_ACID_AND_BILE_SALT_METABOLISM	24	0.21435925	0.7316378	0.87309647	0.9877901	1.0	8023	tags=33%, list=26%, signal=45%
REACTOME_IL_3_5_AND_GM_CSF_SIGNALING	41	0.18291612	0.71574247	0.9213198	0.9991402	1.0	8373	tags=34%, list=27%, signal=47%
REACTOME_TRAF6_MEDIATED_NFKB_ACTIVATION	21	0.21381512	0.7050784	0.88544154	1.0	1.0	7548	tags=29%, list=24%, signal=38%
REACTOME_SIGNALLING_TO_RAS	27	0.19633007	0.6942702	0.921519	1.0	1.0	2999	tags=19%, list=10%, signal=20%
REACTOME_METABOLISM_OF_RNA	266	0.12659593	0.6855808	1.0	1.0	1.0	4105	tags=12%, list=13%, signal=14%
REACTOME_RAP1_SIGNALLING	15	0.22495206	0.6685179	0.92424244	1.0	1.0	7470	tags=40%, list=24%, signal=53%
REACTOME_FORMATION_OF_RNA_POL_II_ELONGATION_COMPLEX_	39	0.17287292	0.66507745	0.9549072	1.0	1.0	8293	tags=31%, list=27%, signal=42%
REACTOME_PRE_NOTCH_TRANSCRIPTION_AND_TRANSLATION	23	0.19247426	0.6576846	0.93281657	1.0	1.0	6705	tags=30%, list=22%, signal=39%
REACTOME_REGULATION_OF_INSULIN_LIKE_GROWTH_FACTOR_IGF_ACTIVITY_BY_INSULIN_LIKE_GROWTH_FACTOR_BINDING_PROTEINS_IGFBPS	15	0.2208998	0.6464957	0.92009133	1.0	1.0	7215	tags=33%, list=23%, signal=43%
REACTOME_PACKAGING_OF_TELOMERE_ENDS	43	0.16645771	0.64386785	0.97429305	1.0	1.0	6521	tags=26%, list=21%, signal=32%
REACTOME_RNA_POL_I_TRANSCRIPTION_INITIATION	24	0.1849971	0.6368438	0.95	1.0	1.0	2256	tags=13%, list=7%, signal=13%
REACTOME_HS_GAG_DEGRADATION	19	0.1957877	0.6353326	0.95913464	1.0	1.0	4167	tags=16%, list=13%, signal=18%
REACTOME_NUCLEOTIDE_LIKE_PURINERGIC_RECEPTORS	16	0.21430129	0.63515836	0.9355609	1.0	1.0	8255	tags=38%, list=27%, signal=51%
REACTOME_CHEMOKINE_RECEPTORS_BIND_CHEMOKINES	48	0.1530117	0.6165597	0.9782016	1.0	1.0	7543	tags=27%, list=24%, signal=36%
REACTOME_HS_GAG_BIOSYNTHESIS	31	0.16556701	0.6131929	0.98734176	1.0	1.0	2285	tags=10%, list=7%, signal=10%
REACTOME_FORMATION_OF_TRANSCRIPTION_COUPLED_NER_TC_NER_REPAIR_COMPLEX	29	0.16145483	0.582624	0.97590363	1.0	1.0	26012	tags=100%, list=84%, signal=619%
REACTOME_PHOSPHORYLATION_OF_CD3_AND_TCR_ZETA_CHAINS	15	0.18889707	0.5607312	0.98540145	1.0	1.0	25159	tags=100%, list=81%, signal=529%
REACTOME_REGULATION_OF_KIT_SIGNALING	16	0.17030664	0.51815796	0.9852941	1.0	1.0	8011	tags=25%, list=26%, signal=34%
REACTOME_N_GLYCAN_ANTENNAE_ELONGATION_IN_THE_MEDIAL_TRANS_GOLGI	17	0.16925876	0.5152469	0.9928058	1.0	1.0	5893	tags=24%, list=19%, signal=29%
REACTOME_BIOSYNTHESIS_OF_THE_N_GLYCAN_PRECURSOR_DOLICHOL_LIPID_LINKED_OLIGOSACCHARIDE_LLO_AND_TRANSFER_TO_A_NASCENT_PROTEIN	28	0.13747971	0.49561346	0.99746835	1.0	1.0	6108	tags=18%, list=20%, signal=22%
REACTOME_UNBLOCKING_OF_NMDA_RECEPTOR_GLUTAMATE_BINDING_AND_ACTIVATION	15	0.16158922	0.48252243	0.9976852	0.9979678	1.0	3912	tags=20%, list=13%, signal=23%
NAME = Gene set name
SIZE = Number of genes in the gene set after filtering genes not in the expression dataset
ES = Enrichment score for the gene set
NES = Normalized enrichment score
NOM p-value = Nomical P value
FDR q-val = False Discovery Rate
FWER p-val = Familywise-error rate
RANK AT MAX = Position in the ranked list at which the maximum enrichment score occurred
LEADING EDGE = Tags: percentage of gene hits before (ES positive) or after (ES negative) the peak in the running enrichment score; List: percentage of genes in the ranked gene list before (ES positive) or after (ES negative) the peak in the running enrichment score; Signal: enrichment signal strength that combines the two previous statistics

## Sheet: Reactome-Negative
NAME	SIZE	ES	NES	NOM p-val	FDR q-val	FWER p-val	RANK AT MAX	LEADING EDGE
REACTOME_VOLTAGE_GATED_POTASSIUM_CHANNELS	37	-0.5733313	-20300212	0.0	0.015415647	0.018	5367	tags=43%, list=17%, signal=52%
REACTOME_MITOTIC_PROMETAPHASE	82	-0.48494333	-2009668	0.0	0.01379859	0.032	6062	tags=43%, list=20%, signal=53%
REACTOME_DNA_REPLICATION	183	-0.4132716	-19428679	0.0	0.025632067	0.087	6062	tags=38%, list=20%, signal=47%
REACTOME_DNA_STRAND_ELONGATION	30	-0.5717084	-19326549	0.0	0.023501486	0.104	5748	tags=47%, list=19%, signal=57%
REACTOME_G2_M_CHECKPOINTS	41	-0.5323859	-19203033	0.0	0.022218416	0.121	5176	tags=44%, list=17%, signal=53%
REACTOME_G1_S_SPECIFIC_TRANSCRIPTION	18	-0.6407553	-19196728	0.0	0.01880045	0.123	6209	tags=61%, list=20%, signal=76%
REACTOME_ACTIVATION_OF_THE_PRE_REPLICATIVE_COMPLEX	30	-0.57369435	-18958365	0.0	0.021763343	0.161	9789	tags=70%, list=32%, signal=102%
REACTOME_POTASSIUM_CHANNELS	87	-0.45135543	-18781719	0.0	0.023438798	0.195	5828	tags=36%, list=19%, signal=44%
REACTOME_MITOTIC_M_M_G1_PHASES	163	-0.404344	-18654963	0.0	0.024446085	0.226	6062	tags=37%, list=20%, signal=46%
REACTOME_FANCONI_ANEMIA_PATHWAY	21	-0.5969732	-18449824	0.0	0.028678741	0.286	5804	tags=48%, list=19%, signal=59%
REACTOME_CELL_CYCLE_MITOTIC	305	-0.3653415	-18142809	0.0	0.03656997	0.38	7098	tags=37%, list=23%, signal=47%
REACTOME_ACTIVATION_OF_ATR_IN_RESPONSE_TO_REPLICATION_STRESS	35	-0.5158715	-177882	0.0	0.051072784	0.508	5176	tags=43%, list=17%, signal=51%
REACTOME_NCAM1_INTERACTIONS	38	-0.47782096	-17147974	0.0067453627	0.09348009	0.753	6053	tags=34%, list=20%, signal=42%
REACTOME_NRAGE_SIGNALS_DEATH_THROUGH_JNK	43	-0.45784408	-16572068	0.0046296297	0.15192233	0.924	8655	tags=51%, list=28%, signal=71%
REACTOME_NCAM_SIGNALING_FOR_NEURITE_OUT_GROWTH	63	-0.41716307	-16424847	0.0	0.16220987	0.943	6053	tags=32%, list=20%, signal=39%
REACTOME_CELL_CYCLE	391	-0.32350913	-16388878	0.0	0.15629773	0.95	7098	tags=33%, list=23%, signal=43%
REACTOME_EXTENSION_OF_TELOMERES	27	-0.5018727	-16325446	0.015050167	0.1560552	0.96	4311	tags=33%, list=14%, signal=39%
REACTOME_STRIATED_MUSCLE_CONTRACTION	26	-0.495728	-16309221	0.011345219	0.14932378	0.96	8549	tags=69%, list=28%, signal=95%
REACTOME_KINESINS	23	-0.50220394	-16074942	0.019197207	0.17323308	0.976	9172	tags=65%, list=30%, signal=93%
REACTOME_SIGNAL_TRANSDUCTION_BY_L1	34	-0.4483459	-15754378	0.02992126	0.2132289	0.995	5786	tags=38%, list=19%, signal=47%
REACTOME_AMINE_LIGAND_BINDING_RECEPTORS	25	-0.4783651	-15647124	0.026755853	0.22154444	0.999	2909	tags=32%, list=9%, signal=35%
REACTOME_REGULATION_OF_GLUCOKINASE_BY_GLUCOKINASE_REGULATORY_PROTEIN	27	-0.47353575	-15615755	0.01675042	0.21624038	1.0	8604	tags=52%, list=28%, signal=72%
REACTOME_AMINO_ACID_AND_OLIGOPEPTIDE_SLC_TRANSPORTERS	44	-0.42515233	-15566609	0.021705426	0.21478772	1.0	6967	tags=36%, list=22%, signal=47%
REACTOME_TRANSPORT_OF_RIBONUCLEOPROTEINS_INTO_THE_HOST_NUCLEUS	27	-0.47807693	-15468414	0.023333333	0.2223986	1.0	8604	tags=52%, list=28%, signal=72%
REACTOME_LAGGING_STRAND_SYNTHESIS	19	-0.5181514	-15404086	0.032786883	0.22326899	1.0	5748	tags=37%, list=19%, signal=45%
REACTOME_LOSS_OF_NLP_FROM_MITOTIC_CENTROSOMES	56	-0.39263648	-15372759	0.014240506	0.2205841	1.0	6045	tags=32%, list=19%, signal=40%
REACTOME_AMINO_ACID_TRANSPORT_ACROSS_THE_PLASMA_MEMBRANE	29	-0.4568514	-15327172	0.02970297	0.21966414	1.0	6967	tags=45%, list=22%, signal=58%
REACTOME_MITOTIC_G2_G2_M_PHASES	78	-0.37410203	-15258485	0.008836525	0.22370638	1.0	6958	tags=35%, list=22%, signal=45%
REACTOME_EXTRACELLULAR_MATRIX_ORGANIZATION	79	-0.36838636	-15182636	0.013157895	0.2291406	1.0	8457	tags=34%, list=27%, signal=47%
REACTOME_NEP_NS2_INTERACTS_WITH_THE_CELLULAR_EXPORT_MACHINERY	27	-0.45939732	-15090013	0.03697183	0.23768805	1.0	9018	tags=52%, list=29%, signal=73%
REACTOME_NEURONAL_SYSTEM	251	-0.31224325	-15068359	0.0025873221	0.23479277	1.0	5916	tags=26%, list=19%, signal=32%
REACTOME_RECRUITMENT_OF_MITOTIC_CENTROSOME_PROTEINS_AND_COMPLEXES	63	-0.37458366	-15059552	0.0091883615	0.22885229	1.0	6958	tags=33%, list=22%, signal=43%
REACTOME_E2F_MEDIATED_REGULATION_OF_DNA_REPLICATION	34	-0.43922794	-15042212	0.028052805	0.22465263	1.0	6958	tags=50%, list=22%, signal=64%
REACTOME_MUSCLE_CONTRACTION	46	-0.40376696	-14824929	0.029411765	0.25578383	1.0	8549	tags=54%, list=28%, signal=75%
REACTOME_REGULATION_OF_BETA_CELL_DEVELOPMENT	22	-0.46973392	-14791294	0.06140351	0.25516614	1.0	6747	tags=41%, list=22%, signal=52%
REACTOME_CELL_DEATH_SIGNALLING_VIA_NRAGE_NRIF_AND_NADE	58	-0.37584305	-14778545	0.023510972	0.25013453	1.0	8655	tags=41%, list=28%, signal=57%
REACTOME_PROCESSIVE_SYNTHESIS_ON_THE_LAGGING_STRAND	15	-0.509015	-14696188	0.0605042	0.25795105	1.0	9789	tags=53%, list=32%, signal=78%
REACTOME_DNA_REPAIR	105	-0.33809793	-14632956	0.01459854	0.262534	1.0	9743	tags=44%, list=31%, signal=64%
REACTOME_G_PROTEIN_ACTIVATION	23	-0.46509814	-14431634	0.05631399	0.29456636	1.0	3393	tags=26%, list=11%, signal=29%
REACTOME_INTERACTIONS_OF_VPR_WITH_HOST_CELLULAR_PROTEINS	32	-0.41823286	-14094086	0.055374593	0.36186484	1.0	9810	tags=53%, list=32%, signal=78%
REACTOME_G_ALPHA1213_SIGNALLING_EVENTS	72	-0.34673917	-14015572	0.042105265	0.3727283	1.0	7550	tags=35%, list=24%, signal=46%
REACTOME_FORMATION_OF_TUBULIN_FOLDING_INTERMEDIATES_BY_CCT_TRIC	21	-0.44846472	-13824115	0.08064516	0.4131829	1.0	2676	tags=24%, list=9%, signal=26%
REACTOME_P75_NTR_RECEPTOR_MEDIATED_SIGNALLING	79	-0.33619547	-13785241	0.04109589	0.41397497	1.0	7625	tags=33%, list=25%, signal=44%
REACTOME_CHROMOSOME_MAINTENANCE	113	-0.317029	-13720174	0.027496383	0.4217476	1.0	7981	tags=33%, list=26%, signal=44%
REACTOME_PTM_GAMMA_CARBOXYLATION_HYPUSINE_FORMATION_AND_ARYLSULFATASE_ACTIVATION	25	-0.42394352	-13659097	0.10234899	0.4277262	1.0	8117	tags=44%, list=26%, signal=60%
REACTOME_COLLAGEN_FORMATION	54	-0.3521832	-13459902	0.07395994	0.47373232	1.0	8992	tags=31%, list=29%, signal=44%
REACTOME_NEUROTRANSMITTER_RECEPTOR_BINDING_AND_DOWNSTREAM_TRANSMISSION_IN_THE_POSTSYNAPTIC_CELL	125	-0.29870784	-1340023	0.046511628	0.48080742	1.0	3155	tags=17%, list=10%, signal=19%
REACTOME_PROCESSING_OF_CAPPED_INTRON_CONTAINING_PRE_MRNA	133	-0.29717168	-13187419	0.04131054	0.53620464	1.0	11160	tags=47%, list=36%, signal=74%
REACTOME_TRANSPORT_OF_INORGANIC_CATIONS_ANIONS_AND_AMINO_ACIDS_OLIGOPEPTIDES	86	-0.31793845	-13180133	0.0741301	0.5279373	1.0	2593	tags=16%, list=8%, signal=18%
REACTOME_SYNTHESIS_OF_DNA	89	-0.31497583	-13144635	0.05916306	0.5284817	1.0	5956	tags=30%, list=19%, signal=37%
REACTOME_GABA_RECEPTOR_ACTIVATION	46	-0.34879044	-13133739	0.10227273	0.5218888	1.0	3819	tags=26%, list=12%, signal=30%
REACTOME_METABOLISM_OF_NON_CODING_RNA	48	-0.35452083	-13086715	0.093603745	0.52596796	1.0	11054	tags=50%, list=36%, signal=78%
REACTOME_AXON_GUIDANCE	240	-0.27207494	-1308479	0.03751617	0.5168183	1.0	6428	tags=27%, list=21%, signal=33%
REACTOME_DESTABILIZATION_OF_MRNA_BY_KSRP	17	-0.4496665	-13024253	0.15268457	0.5261592	1.0	4876	tags=29%, list=16%, signal=35%
REACTOME_ACTIVATION_OF_GENES_BY_ATF4	24	-0.40657523	-13000206	0.15358362	0.5240903	1.0	4876	tags=29%, list=16%, signal=35%
REACTOME_POST_CHAPERONIN_TUBULIN_FOLDING_PATHWAY	18	-0.43952626	-12991759	0.15319866	0.5173788	1.0	5046	tags=33%, list=16%, signal=40%
REACTOME_L1CAM_INTERACTIONS	84	-0.31161594	-12936122	0.078461535	0.5245356	1.0	6428	tags=30%, list=21%, signal=37%
REACTOME_CHONDROITIN_SULFATE_BIOSYNTHESIS	19	-0.43401632	-12895428	0.13143872	0.52758116	1.0	7407	tags=42%, list=24%, signal=55%
REACTOME_DEGRADATION_OF_THE_EXTRACELLULAR_MATRIX	25	-0.40199766	-12879224	0.14705883	0.5237386	1.0	8312	tags=44%, list=27%, signal=60%
REACTOME_M_G1_TRANSITION	77	-0.30910122	-12877365	0.08784773	0.515567	1.0	7098	tags=34%, list=23%, signal=44%
REACTOME_DEVELOPMENTAL_BIOLOGY	371	-0.25548849	-12866662	0.02673147	0.50981677	1.0	6184	tags=25%, list=20%, signal=31%
REACTOME_CYCLIN_A_B1_ASSOCIATED_EVENTS_DURING_G2_M_TRANSITION	15	-0.45271015	-12841178	0.15384616	0.5094933	1.0	4092	tags=40%, list=13%, signal=46%
REACTOME_GPCR_DOWNSTREAM_SIGNALING	421	-0.25273648	-12739979	0.019607844	0.53234327	1.0	7930	tags=29%, list=26%, signal=39%
REACTOME_PERK_REGULATED_GENE_EXPRESSION	27	-0.3858058	-127133	0.14907873	0.53236794	1.0	4876	tags=26%, list=16%, signal=31%
REACTOME_PYRUVATE_METABOLISM	18	-0.42360553	-12597553	0.1953405	0.55902195	1.0	7709	tags=39%, list=25%, signal=52%
REACTOME_MRNA_PROCESSING	152	-0.27003744	-12431281	0.095759235	0.60350233	1.0	11160	tags=46%, list=36%, signal=72%
REACTOME_BASE_EXCISION_REPAIR	19	-0.40776056	-12357286	0.20068027	0.6182444	1.0	6494	tags=42%, list=21%, signal=53%
REACTOME_TRANSMISSION_ACROSS_CHEMICAL_SYNAPSES	170	-0.2687241	-12350855	0.08141112	0.6111565	1.0	6223	tags=24%, list=20%, signal=29%
REACTOME_G_ALPHA_I_SIGNALLING_EVENTS	159	-0.27026924	-12346802	0.10123119	0.60354495	1.0	7857	tags=30%, list=25%, signal=39%
REACTOME_TRANSPORT_OF_MATURE_TRANSCRIPT_TO_CYTOPLASM	51	-0.32166508	-12323561	0.15467075	0.6025746	1.0	11327	tags=49%, list=37%, signal=77%
REACTOME_SLC_MEDIATED_TRANSMEMBRANE_TRANSPORT	222	-0.2573411	-12294	0.06924101	0.6035098	1.0	8974	tags=32%, list=29%, signal=45%
REACTOME_S_PHASE	105	-0.28511804	-12238224	0.14367816	0.6130317	1.0	7098	tags=33%, list=23%, signal=43%
REACTOME_CELL_CELL_JUNCTION_ORGANIZATION	53	-0.32179898	-12190986	0.17007874	0.62050366	1.0	4044	tags=25%, list=13%, signal=28%
REACTOME_MRNA_SPLICING	104	-0.28467658	-12174654	0.12855007	0.6175823	1.0	11327	tags=47%, list=37%, signal=74%
REACTOME_GPCR_LIGAND_BINDING	324	-0.24471432	-12146349	0.07304786	0.6190773	1.0	7930	tags=28%, list=26%, signal=38%
REACTOME_G0_AND_EARLY_G1	24	-0.3813051	-12066438	0.21009772	0.6372109	1.0	8620	tags=46%, list=28%, signal=63%
REACTOME_REGULATION_OF_SIGNALING_BY_CBL	17	-0.40515238	-12041539	0.24324325	0.6376617	1.0	5205	tags=47%, list=17%, signal=57%
REACTOME_FORMATION_OF_THE_TERNARY_COMPLEX_AND_SUBSEQUENTLY_THE_43S_COMPLEX	53	-0.31433365	-11937999	0.1978022	0.66345143	1.0	12649	tags=55%, list=41%, signal=92%
REACTOME_INWARDLY_RECTIFYING_K_CHANNELS	29	-0.35851908	-11893791	0.21782178	0.6693228	1.0	5340	tags=28%, list=17%, signal=33%
REACTOME_A_TETRASACCHARIDE_LINKER_SEQUENCE_IS_REQUIRED_FOR_GAG_SYNTHESIS	25	-0.3662612	-11826565	0.2236842	0.6848367	1.0	9944	tags=52%, list=32%, signal=76%
REACTOME_CELL_JUNCTION_ORGANIZATION	73	-0.29162896	-11753935	0.20088626	0.7019517	1.0	5553	tags=26%, list=18%, signal=32%
REACTOME_TRANSPORT_OF_MATURE_MRNA_DERIVED_FROM_AN_INTRONLESS_TRANSCRIPT	32	-0.33946	-11747278	0.22131148	0.6960112	1.0	8604	tags=41%, list=28%, signal=56%
REACTOME_PREFOLDIN_MEDIATED_TRANSFER_OF_SUBSTRATE_TO_CCT_TRIC	27	-0.36377573	-11728443	0.25882354	0.69421804	1.0	7163	tags=33%, list=23%, signal=43%
REACTOME_GLUTATHIONE_CONJUGATION	22	-0.37503195	-11727707	0.25487012	0.6862184	1.0	6826	tags=45%, list=22%, signal=58%
REACTOME_FGFR_LIGAND_BINDING_AND_ACTIVATION	18	-0.3921659	-11723483	0.24534687	0.6794838	1.0	4131	tags=22%, list=13%, signal=26%
REACTOME_PEPTIDE_LIGAND_BINDING_RECEPTORS	143	-0.25874248	-11596086	0.16991644	0.7150011	1.0	9407	tags=35%, list=30%, signal=50%
REACTOME_G_ALPHA_Z_SIGNALLING_EVENTS	43	-0.31630087	-11576072	0.2413793	0.71390295	1.0	7816	tags=35%, list=25%, signal=47%
REACTOME_AMINO_ACID_SYNTHESIS_AND_INTERCONVERSION_TRANSAMINATION	16	-0.39079183	-11567332	0.28333333	0.7089012	1.0	8845	tags=63%, list=29%, signal=87%
REACTOME_G_ALPHA_S_SIGNALLING_EVENTS	96	-0.2715076	-11563605	0.20356612	0.7021691	1.0	3808	tags=20%, list=12%, signal=22%
REACTOME_CELL_CELL_COMMUNICATION	113	-0.26284403	-11519427	0.20899855	0.7094735	1.0	5553	tags=24%, list=18%, signal=29%
REACTOME_MITOTIC_G1_G1_S_PHASES	131	-0.25687414	-11517956	0.17867036	0.7021859	1.0	7076	tags=31%, list=23%, signal=40%
REACTOME_ASSEMBLY_OF_THE_PRE_REPLICATIVE_COMPLEX	62	-0.28685626	-11468369	0.24279211	0.7113688	1.0	7098	tags=34%, list=23%, signal=44%
REACTOME_CLASS_A1_RHODOPSIN_LIKE_RECEPTORS	234	-0.23874308	-11430848	0.16951379	0.7163516	1.0	9407	tags=33%, list=30%, signal=47%
REACTOME_ARMS_MEDIATED_ACTIVATION	17	-0.39394817	-1142221	0.30016863	0.71161026	1.0	8528	tags=53%, list=27%, signal=73%
REACTOME_CLEAVAGE_OF_GROWING_TRANSCRIPT_IN_THE_TERMINATION_REGION_	41	-0.3127155	-1139378	0.25566342	0.7130631	1.0	11327	tags=44%, list=37%, signal=69%
REACTOME_PLC_BETA_MEDIATED_EVENTS	40	-0.31618756	-1138371	0.26732674	0.7085577	1.0	11208	tags=52%, list=36%, signal=82%
REACTOME_INHIBITION_OF_VOLTAGE_GATED_CA2_CHANNELS_VIA_GBETA_GAMMA_SUBUNITS	23	-0.355783	-1128464	0.29360968	0.73463035	1.0	3155	tags=22%, list=10%, signal=24%
REACTOME_TERMINATION_OF_O_GLYCAN_BIOSYNTHESIS	20	-0.36731815	-11262715	0.29238755	0.7344263	1.0	8442	tags=50%, list=27%, signal=69%
REACTOME_GABA_B_RECEPTOR_ACTIVATION	36	-0.3208024	-1124313	0.28429753	0.7333785	1.0	3155	tags=22%, list=10%, signal=25%
REACTOME_GASTRIN_CREB_SIGNALLING_PATHWAY_VIA_PKC_AND_MAPK	177	-0.24391621	-11241139	0.20544218	0.7267469	1.0	8459	tags=32%, list=27%, signal=44%
REACTOME_NEUROTRANSMITTER_RELEASE_CYCLE	30	-0.32562998	-1114001	0.29659644	0.75474715	1.0	1129	tags=13%, list=4%, signal=14%
REACTOME_GLUCAGON_TYPE_LIGAND_RECEPTORS	30	-0.33317783	-11092253	0.3108108	0.76340574	1.0	1031	tags=13%, list=3%, signal=14%
REACTOME_NEPHRIN_INTERACTIONS	18	-0.38190812	-11087555	0.32072368	0.75761396	1.0	6317	tags=39%, list=20%, signal=49%
REACTOME_ANTIVIRAL_MECHANISM_BY_IFN_STIMULATED_GENES	65	-0.28076676	-11065458	0.270229	0.7577866	1.0	9161	tags=38%, list=30%, signal=54%
REACTOME_ACTIVATION_OF_THE_MRNA_UPON_BINDING_OF_THE_CAP_BINDING_COMPLEX_AND_EIFS_AND_SUBSEQUENT_BINDING_TO_43S	61	-0.28204533	-11043199	0.26604068	0.75813556	1.0	10732	tags=46%, list=35%, signal=70%
REACTOME_TIGHT_JUNCTION_INTERACTIONS	27	-0.33437186	-11024859	0.34300342	0.75748307	1.0	3695	tags=22%, list=12%, signal=25%
REACTOME_TRANSMEMBRANE_TRANSPORT_OF_SMALL_MOLECULES	381	-0.2171545	-11005373	0.23960881	0.7566148	1.0	9242	tags=33%, list=30%, signal=47%
REACTOME_HIV_LIFE_CYCLE	110	-0.25065032	-10970609	0.2777778	0.7607483	1.0	11272	tags=47%, list=36%, signal=74%
REACTOME_SMOOTH_MUSCLE_CONTRACTION	24	-0.3447204	-10955902	0.33616298	0.75872755	1.0	5661	tags=33%, list=18%, signal=41%
REACTOME_G_ALPHA_Q_SIGNALLING_EVENTS	156	-0.24006663	-10946987	0.28362572	0.75475395	1.0	7808	tags=29%, list=25%, signal=39%
REACTOME_RECYCLING_PATHWAY_OF_L1	27	-0.32909304	-10855732	0.34796748	0.7792983	1.0	5786	tags=30%, list=19%, signal=36%
REACTOME_INHIBITION_OF_INSULIN_SECRETION_BY_ADRENALINE_NORADRENALINE	24	-0.33789533	-10854592	0.3279483	0.772671	1.0	3155	tags=21%, list=10%, signal=23%
REACTOME_CHONDROITIN_SULFATE_DERMATAN_SULFATE_METABOLISM	46	-0.29513064	-10836776	0.3241491	0.77207243	1.0	9944	tags=41%, list=32%, signal=61%
REACTOME_CELL_CYCLE_CHECKPOINTS	110	-0.24914573	-108198	0.30325443	0.77053666	1.0	7098	tags=31%, list=23%, signal=40%
REACTOME_RESOLUTION_OF_AP_SITES_VIA_THE_MULTIPLE_NUCLEOTIDE_PATCH_REPLACEMENT_PATHWAY	17	-0.36466756	-10763886	0.34848484	0.7831885	1.0	6215	tags=35%, list=20%, signal=44%
REACTOME_INTERACTION_BETWEEN_L1_AND_ANKYRINS	21	-0.3442151	-10654389	0.37685952	0.81226945	1.0	7880	tags=33%, list=25%, signal=45%
REACTOME_GLUCOSE_TRANSPORT	36	-0.30225995	-10653055	0.35771066	0.80580187	1.0	8604	tags=39%, list=28%, signal=54%
REACTOME_BASIGIN_INTERACTIONS	25	-0.32576784	-10591363	0.375817	0.8195508	1.0	5532	tags=24%, list=18%, signal=29%
REACTOME_G1_S_TRANSITION	106	-0.24623466	-10582817	0.33959538	0.8155954	1.0	7076	tags=32%, list=23%, signal=41%
REACTOME_MEIOSIS	102	-0.24630141	-10582042	0.35080057	0.8089973	1.0	8054	tags=29%, list=26%, signal=40%
REACTOME_DOUBLE_STRAND_BREAK_REPAIR	22	-0.33774635	-10541245	0.390625	0.81560075	1.0	10391	tags=59%, list=34%, signal=89%
REACTOME_SHC_MEDIATED_CASCADE	24	-0.3264024	-10536779	0.37828946	0.81029475	1.0	4131	tags=21%, list=13%, signal=24%
REACTOME_TELOMERE_MAINTENANCE	70	-0.2668814	-10511734	0.36432928	0.81235826	1.0	5748	tags=23%, list=19%, signal=28%
REACTOME_ACTIVATION_OF_BH3_ONLY_PROTEINS	16	-0.36469713	-10497074	0.40069085	0.8109959	1.0	8703	tags=44%, list=28%, signal=61%
REACTOME_DEPOSITION_OF_NEW_CENPA_CONTAINING_NUCLEOSOMES_AT_THE_CENTROMERE	57	-0.26851124	-1045125	0.40819672	0.8201328	1.0	6062	tags=25%, list=20%, signal=30%
REACTOME_TRANSCRIPTION_COUPLED_NER_TC_NER	44	-0.28133076	-10388559	0.40031397	0.83448035	1.0	12365	tags=52%, list=40%, signal=87%
REACTOME_ADHERENS_JUNCTIONS_INTERACTIONS	26	-0.32032344	-10387245	0.41896552	0.82832307	1.0	4044	tags=27%, list=13%, signal=31%
REACTOME_CLASS_B_2_SECRETIN_FAMILY_RECEPTORS	79	-0.24929155	-10259545	0.42406014	0.86448574	1.0	7550	tags=29%, list=24%, signal=38%
REACTOME_RAS_ACTIVATION_UOPN_CA2_INFUX_THROUGH_NMDA_RECEPTOR	17	-0.34918678	-10193257	0.4317032	0.88019454	1.0	5916	tags=24%, list=19%, signal=29%
REACTOME_UNFOLDED_PROTEIN_RESPONSE	75	-0.24970269	-10170298	0.4414003	0.88103306	1.0	7530	tags=29%, list=24%, signal=39%
REACTOME_AMINE_COMPOUND_SLC_TRANSPORTERS	23	-0.32412714	-10143609	0.44483364	0.88299614	1.0	2829	tags=17%, list=9%, signal=19%
REACTOME_GLOBAL_GENOMIC_NER_GG_NER	33	-0.29073712	-10081695	0.453149	0.8964862	1.0	2441	tags=15%, list=8%, signal=16%
REACTOME_SEMAPHORIN_INTERACTIONS	66	-0.25179768	-10007943	0.44992295	0.91452855	1.0	7150	tags=29%, list=23%, signal=37%
REACTOME_TRIGLYCERIDE_BIOSYNTHESIS	38	-0.28121236	-0.99547106	0.46825397	0.9246177	1.0	6471	tags=26%, list=21%, signal=33%
REACTOME_METABOLISM_OF_CARBOHYDRATES	225	-0.20691112	-0.99477893	0.48092642	0.9200732	1.0	7827	tags=29%, list=25%, signal=38%
REACTOME_MRNA_3_END_PROCESSING	32	-0.29378867	-0.9921385	0.49261084	0.922171	1.0	11327	tags=44%, list=37%, signal=69%
REACTOME_SIGNALLING_BY_NGF	209	-0.20820934	-0.9861892	0.47802928	0.93547606	1.0	7744	tags=28%, list=25%, signal=37%
REACTOME_NITRIC_OXIDE_STIMULATES_GUANYLATE_CYCLASE	25	-0.30908987	-0.98569316	0.4761092	0.9303824	1.0	1825	tags=16%, list=6%, signal=17%
REACTOME_REGULATION_OF_INSULIN_SECRETION	81	-0.23839258	-0.98332936	0.50443786	0.93126196	1.0	3155	tags=17%, list=10%, signal=19%
REACTOME_GAP_JUNCTION_TRAFFICKING	24	-0.3049387	-0.9748613	0.47766322	0.9533182	1.0	4291	tags=25%, list=14%, signal=29%
REACTOME_SIGNALING_BY_RHO_GTPASES	111	-0.22005723	-0.9707029	0.53218883	0.9604043	1.0	6064	tags=22%, list=20%, signal=27%
REACTOME_INTEGRATION_OF_ENERGY_METABOLISM	108	-0.22198388	-0.9621116	0.5304102	0.9814666	1.0	3155	tags=16%, list=10%, signal=17%
REACTOME_FRS2_MEDIATED_CASCADE	32	-0.2832148	-0.9619174	0.49918166	0.9751623	1.0	4201	tags=22%, list=14%, signal=25%
REACTOME_PROLONGED_ERK_ACTIVATION_EVENTS	19	-0.3197631	-0.9610671	0.4918033	0.9709413	1.0	8528	tags=47%, list=27%, signal=65%
REACTOME_TRANSPORT_OF_GLUCOSE_AND_OTHER_SUGARS_BILE_SALTS_AND_ORGANIC_ACIDS_METAL_IONS_AND_AMINE_COMPOUNDS	80	-0.23319855	-0.95959	0.54668677	0.9694382	1.0	8974	tags=31%, list=29%, signal=44%
REACTOME_RESPONSE_TO_ELEVATED_PLATELET_CYTOSOLIC_CA2_	78	-0.23412326	-0.95877314	0.5290611	0.9654839	1.0	3631	tags=14%, list=12%, signal=16%
REACTOME_AQUAPORIN_MEDIATED_TRANSPORT	47	-0.25277248	-0.94967717	0.5479675	0.9880529	1.0	8064	tags=34%, list=26%, signal=46%
REACTOME_INSULIN_RECEPTOR_SIGNALLING_CASCADE	78	-0.23066331	-0.94530237	0.556213	0.9952882	1.0	5630	tags=26%, list=18%, signal=31%
REACTOME_GLYCOSAMINOGLYCAN_METABOLISM	107	-0.21923862	-0.94415325	0.5653451	0.9922289	1.0	7733	tags=28%, list=25%, signal=37%
REACTOME_INFLUENZA_LIFE_CYCLE	148	-0.206835	-0.94240886	0.61007196	0.99110216	1.0	13041	tags=51%, list=42%, signal=88%
REACTOME_RNA_POL_III_TRANSCRIPTION	33	-0.27804613	-0.93847364	0.55973816	0.99693716	1.0	8008	tags=27%, list=26%, signal=37%
REACTOME_DOWNREGULATION_OF_TGF_BETA_RECEPTOR_SIGNALING	21	-0.29713315	-0.9303316	0.55112654	1.0	1.0	1856	tags=14%, list=6%, signal=15%
REACTOME_CGMP_EFFECTS	19	-0.31335294	-0.9283664	0.565365	1.0	1.0	1825	tags=16%, list=6%, signal=17%
REACTOME_HEPARAN_SULFATE_HEPARIN_HS_GAG_METABOLISM	51	-0.24700788	-0.927713	0.5760518	1.0	1.0	7479	tags=27%, list=24%, signal=36%
REACTOME_CREB_PHOSPHORYLATION_THROUGH_THE_ACTIVATION_OF_RAS	27	-0.27902076	-0.92266834	0.58986926	1.0	1.0	8234	tags=26%, list=27%, signal=35%
REACTOME_METABOLISM_OF_AMINO_ACIDS_AND_DERIVATIVES	186	-0.19473499	-0.91403943	0.6544715	1.0	1.0	7276	tags=27%, list=23%, signal=36%
REACTOME_CD28_DEPENDENT_PI3K_AKT_SIGNALING	20	-0.30323353	-0.9095751	0.59215015	1.0	1.0	7744	tags=35%, list=25%, signal=47%
REACTOME_FORMATION_OF_FIBRIN_CLOT_CLOTTING_CASCADE	24	-0.28587857	-0.9076526	0.59621996	1.0	1.0	9136	tags=33%, list=29%, signal=47%
REACTOME_NUCLEOTIDE_EXCISION_REPAIR	49	-0.24195978	-0.90725625	0.62754303	1.0	1.0	5798	tags=20%, list=19%, signal=25%
REACTOME_LYSOSOME_VESICLE_BIOGENESIS	23	-0.28560624	-0.9028233	0.59574467	1.0	1.0	8825	tags=43%, list=28%, signal=61%
REACTOME_DIABETES_PATHWAYS	123	-0.20327692	-0.90124685	0.67280453	1.0	1.0	9038	tags=32%, list=29%, signal=45%
REACTOME_RNA_POL_I_RNA_POL_III_AND_MITOCHONDRIAL_TRANSCRIPTION	110	-0.2083992	-0.90059084	0.6820809	1.0	1.0	8054	tags=27%, list=26%, signal=37%
REACTOME_PLATELET_AGGREGATION_PLUG_FORMATION	33	-0.25856173	-0.8961921	0.6488673	1.0	1.0	5908	tags=24%, list=19%, signal=30%
REACTOME_FACTORS_INVOLVED_IN_MEGAKARYOCYTE_DEVELOPMENT_AND_PLATELET_PRODUCTION	111	-0.20647682	-0.8953873	0.66522986	1.0	1.0	8865	tags=33%, list=29%, signal=47%
REACTOME_TRANSPORT_OF_VITAMINS_NUCLEOSIDES_AND_RELATED_MOLECULES	28	-0.2724634	-0.8937406	0.61019737	1.0	1.0	5250	tags=25%, list=17%, signal=30%
REACTOME_REGULATION_OF_INSULIN_SECRETION_BY_GLUCAGON_LIKE_PEPTIDE1	39	-0.25191078	-0.8912942	0.6282467	1.0	1.0	3155	tags=15%, list=10%, signal=17%
REACTOME_ACTIVATION_OF_CHAPERONE_GENES_BY_XBP1S	43	-0.24410915	-0.8908705	0.6471519	1.0	1.0	9998	tags=44%, list=32%, signal=65%
REACTOME_APC_CDC20_MEDIATED_DEGRADATION_OF_NEK2A	21	-0.28635433	-0.88822913	0.6165541	1.0	1.0	5990	tags=29%, list=19%, signal=35%
REACTOME_PROCESSING_OF_CAPPED_INTRONLESS_PRE_MRNA	23	-0.28750008	-0.885554	0.6320132	1.0	1.0	11327	tags=43%, list=37%, signal=68%
REACTOME_GLUTAMATE_NEUROTRANSMITTER_RELEASE_CYCLE	15	-0.31463885	-0.8824595	0.6452145	1.0	1.0	5451	tags=27%, list=18%, signal=32%
REACTOME_MEIOTIC_RECOMBINATION	74	-0.21682605	-0.87905395	0.67830044	1.0	1.0	7430	tags=26%, list=24%, signal=34%
REACTOME_LIPOPROTEIN_METABOLISM	25	-0.26936677	-0.8786633	0.6375839	1.0	1.0	1132	tags=8%, list=4%, signal=8%
REACTOME_LATE_PHASE_OF_HIV_LIFE_CYCLE	96	-0.20550857	-0.87701964	0.70014995	1.0	1.0	11272	tags=44%, list=36%, signal=69%
REACTOME_GLYCOSPHINGOLIPID_METABOLISM	36	-0.24837632	-0.8746985	0.67589575	1.0	1.0	5284	tags=25%, list=17%, signal=30%
REACTOME_PRE_NOTCH_PROCESSING_IN_GOLGI	16	-0.31067815	-0.87285495	0.6458333	1.0	1.0	7296	tags=31%, list=24%, signal=41%
REACTOME_TRANSCRIPTION	189	-0.18303807	-0.8727328	0.7578534	1.0	1.0	11365	tags=39%, list=37%, signal=61%
REACTOME_SHC_RELATED_EVENTS	16	-0.30293965	-0.86838365	0.6363636	1.0	1.0	11927	tags=69%, list=38%, signal=112%
REACTOME_POST_NMDA_RECEPTOR_ACTIVATION_EVENTS	33	-0.25441894	-0.8681196	0.68576103	1.0	1.0	8234	tags=27%, list=27%, signal=37%
REACTOME_G_BETA_GAMMA_SIGNALLING_THROUGH_PLC_BETA	19	-0.28555736	-0.8667269	0.666087	1.0	1.0	3155	tags=16%, list=10%, signal=18%
REACTOME_ADP_SIGNALLING_THROUGH_P2RY12	20	-0.28547457	-0.86512804	0.637987	1.0	1.0	3155	tags=15%, list=10%, signal=17%
REACTOME_3_UTR_MEDIATED_TRANSLATIONAL_REGULATION	119	-0.19571932	-0.86387014	0.74501425	1.0	1.0	13041	tags=52%, list=42%, signal=90%
REACTOME_HOST_INTERACTIONS_OF_HIV_FACTORS	121	-0.19679758	-0.86286294	0.7597598	1.0	1.0	7333	tags=26%, list=24%, signal=33%
REACTOME_PHOSPHORYLATION_OF_THE_APC_C	17	-0.29357988	-0.8609044	0.64597315	1.0	1.0	6958	tags=35%, list=22%, signal=45%
REACTOME_DEADENYLATION_DEPENDENT_MRNA_DECAY	43	-0.2307652	-0.8586003	0.70917577	1.0	1.0	4920	tags=23%, list=16%, signal=28%
REACTOME_PEPTIDE_CHAIN_ELONGATION	98	-0.19817542	-0.8577301	0.7507246	1.0	1.0	13041	tags=51%, list=42%, signal=88%
REACTOME_G_PROTEIN_BETA_GAMMA_SIGNALLING	27	-0.26056203	-0.8566352	0.66382253	1.0	1.0	3155	tags=15%, list=10%, signal=16%
REACTOME_PYRIMIDINE_METABOLISM	23	-0.27415627	-0.85622996	0.6789916	1.0	1.0	8241	tags=30%, list=27%, signal=41%
REACTOME_HEMOSTASIS	423	-0.16748221	-0.85554796	0.8904934	1.0	1.0	6148	tags=18%, list=20%, signal=22%
REACTOME_YAP1_AND_WWTR1_TAZ_STIMULATED_GENE_EXPRESSION	23	-0.2692718	-0.8553411	0.6933116	1.0	1.0	6452	tags=26%, list=21%, signal=33%
REACTOME_SYNTHESIS_OF_PA	26	-0.2644881	-0.8525794	0.6766667	1.0	1.0	6243	tags=31%, list=20%, signal=38%
REACTOME_SYNTHESIS_OF_PC	17	-0.29205677	-0.8524356	0.6730104	1.0	1.0	2829	tags=18%, list=9%, signal=19%
REACTOME_APC_C_CDC20_MEDIATED_DEGRADATION_OF_CYCLIN_B	19	-0.27951384	-0.84853834	0.6987952	1.0	1.0	6958	tags=32%, list=22%, signal=41%
REACTOME_ABC_FAMILY_PROTEINS_MEDIATED_TRANSPORT	33	-0.24479695	-0.8480216	0.7184	1.0	1.0	10575	tags=52%, list=34%, signal=78%
REACTOME_SIGNALING_BY_NODAL	16	-0.2965679	-0.8469763	0.6672269	0.9987301	1.0	7752	tags=44%, list=25%, signal=58%
REACTOME_STEROID_HORMONES	25	-0.26730156	-0.8445766	0.70331585	0.99938786	1.0	8185	tags=36%, list=26%, signal=49%
REACTOME_INTEGRIN_CELL_SURFACE_INTERACTIONS	77	-0.20268099	-0.84304416	0.7609022	0.99781483	1.0	6042	tags=18%, list=19%, signal=23%
REACTOME_PROSTACYCLIN_SIGNALLING_THROUGH_PROSTACYCLIN_RECEPTOR	18	-0.28728777	-0.8384687	0.69491524	1.0	1.0	7550	tags=28%, list=24%, signal=37%
REACTOME_METABOLISM_OF_STEROID_HORMONES_AND_VITAMINS_A_AND_D	29	-0.24991797	-0.8363008	0.72977346	1.0	1.0	8185	tags=34%, list=26%, signal=47%
REACTOME_RNA_POL_III_TRANSCRIPTION_TERMINATION	19	-0.27306652	-0.8298646	0.69983137	1.0	1.0	8008	tags=32%, list=26%, signal=43%
REACTOME_CREB_PHOSPHORYLATION_THROUGH_THE_ACTIVATION_OF_CAMKII	15	-0.2950645	-0.82633334	0.7135417	1.0	1.0	11046	tags=47%, list=36%, signal=72%
REACTOME_MRNA_SPLICING_MINOR_PATHWAY	41	-0.22765055	-0.82527995	0.7453125	1.0	1.0	14516	tags=71%, list=47%, signal=133%
REACTOME_SHC1_EVENTS_IN_ERBB4_SIGNALING	20	-0.2686986	-0.812964	0.7557932	1.0	1.0	9998	tags=45%, list=32%, signal=66%
REACTOME_SIGNALING_BY_FGFR_MUTANTS	39	-0.22598532	-0.8103617	0.76053965	1.0	1.0	3366	tags=15%, list=11%, signal=17%
REACTOME_SIGNALING_BY_FGFR1_MUTANTS	26	-0.2500098	-0.80873424	0.74025977	1.0	1.0	3366	tags=15%, list=11%, signal=17%
REACTOME_PLATELET_ACTIVATION_SIGNALING_AND_AGGREGATION	190	-0.17149697	-0.8079309	0.8821918	1.0	1.0	6800	tags=21%, list=22%, signal=26%
REACTOME_NEF_MEDIATES_DOWN_MODULATION_OF_CELL_SURFACE_RECEPTORS_BY_RECRUITING_THEM_TO_CLATHRIN_ADAPTERS	21	-0.25929755	-0.8052194	0.7321739	1.0	1.0	8825	tags=38%, list=28%, signal=53%
REACTOME_ACTIVATION_OF_KAINATE_RECEPTORS_UPON_GLUTAMATE_BINDING	30	-0.23600464	-0.8004305	0.78333336	1.0	1.0	3155	tags=13%, list=10%, signal=15%
REACTOME_SHC_MEDIATED_SIGNALLING	15	-0.2775347	-0.7917183	0.74657536	1.0	1.0	11927	tags=67%, list=38%, signal=108%
REACTOME_DESTABILIZATION_OF_MRNA_BY_BRF1	17	-0.26777607	-0.7907677	0.74872667	1.0	1.0	4876	tags=24%, list=16%, signal=28%
REACTOME_REGULATORY_RNA_PATHWAYS	21	-0.2543959	-0.78913665	0.7627119	1.0	1.0	13947	tags=71%, list=45%, signal=130%
REACTOME_SIGNALING_BY_SCF_KIT	74	-0.19626683	-0.788571	0.8412463	1.0	1.0	6523	tags=24%, list=21%, signal=31%
REACTOME_ORC1_REMOVAL_FROM_CHROMATIN	64	-0.19559485	-0.7849718	0.8419453	1.0	1.0	7098	tags=28%, list=23%, signal=36%
REACTOME_PI3K_AKT_ACTIVATION	35	-0.22560807	-0.7847246	0.7844961	1.0	1.0	8756	tags=40%, list=28%, signal=56%
REACTOME_ION_CHANNEL_TRANSPORT	47	-0.20690632	-0.7838932	0.8292683	1.0	1.0	9204	tags=40%, list=30%, signal=57%
REACTOME_FATTY_ACYL_COA_BIOSYNTHESIS	18	-0.26926997	-0.7826924	0.7787162	1.0	1.0	1358	tags=11%, list=4%, signal=12%
REACTOME_HIV_INFECTION	189	-0.16633706	-0.78132087	0.9364865	1.0	1.0	11160	tags=41%, list=36%, signal=63%
REACTOME_EGFR_DOWNREGULATION	24	-0.24493812	-0.7803324	0.7931624	1.0	1.0	5786	tags=25%, list=19%, signal=31%
REACTOME_SPHINGOLIPID_METABOLISM	66	-0.19719075	-0.7713585	0.8506098	1.0	1.0	7656	tags=27%, list=25%, signal=36%
REACTOME_PRE_NOTCH_EXPRESSION_AND_PROCESSING	38	-0.22147977	-0.7691423	0.8312303	1.0	1.0	7296	tags=26%, list=24%, signal=34%
REACTOME_TRANSCRIPTIONAL_REGULATION_OF_WHITE_ADIPOCYTE_DIFFERENTIATION	71	-0.18983655	-0.76551664	0.8736682	1.0	1.0	6167	tags=21%, list=20%, signal=26%
REACTOME_PHASE_II_CONJUGATION	55	-0.20102318	-0.764687	0.8713178	1.0	1.0	7047	tags=29%, list=23%, signal=38%
REACTOME_GROWTH_HORMONE_RECEPTOR_SIGNALING	22	-0.24896425	-0.7614204	0.81391305	1.0	1.0	8234	tags=32%, list=27%, signal=43%
REACTOME_RNA_POL_I_TRANSCRIPTION_TERMINATION	21	-0.24448863	-0.75449777	0.8063439	1.0	1.0	4260	tags=19%, list=14%, signal=22%
REACTOME_TGF_BETA_RECEPTOR_SIGNALING_ACTIVATES_SMADS	24	-0.23429863	-0.74880034	0.8411371	1.0	1.0	1856	tags=13%, list=6%, signal=13%
REACTOME_PURINE_METABOLISM	33	-0.2152647	-0.74256253	0.8742236	1.0	1.0	11756	tags=48%, list=38%, signal=78%
REACTOME_G_BETA_GAMMA_SIGNALLING_THROUGH_PI3KGAMMA	24	-0.22838725	-0.7370795	0.8401977	1.0	1.0	7550	tags=25%, list=24%, signal=33%
REACTOME_THE_ROLE_OF_NEF_IN_HIV1_REPLICATION_AND_DISEASE_PATHOGENESIS	28	-0.22129823	-0.73623383	0.85524124	1.0	1.0	8825	tags=32%, list=28%, signal=45%
REACTOME_OPIOID_SIGNALLING	72	-0.18233824	-0.73178494	0.9174603	1.0	1.0	3393	tags=13%, list=11%, signal=14%
REACTOME_MEIOTIC_SYNAPSIS	66	-0.18245627	-0.7316542	0.92006034	1.0	1.0	7981	tags=26%, list=26%, signal=35%
REACTOME_CELL_SURFACE_INTERACTIONS_AT_THE_VASCULAR_WALL	82	-0.1749131	-0.7243453	0.93768114	1.0	1.0	5532	tags=15%, list=18%, signal=18%
REACTOME_SHC1_EVENTS_IN_EGFR_SIGNALING	15	-0.2575193	-0.72213006	0.8501742	1.0	1.0	5476	tags=27%, list=18%, signal=32%
REACTOME_METABOLISM_OF_NUCLEOTIDES	70	-0.18043925	-0.7220164	0.92150706	1.0	1.0	10355	tags=34%, list=33%, signal=51%
REACTOME_SIGNALING_BY_TGF_BETA_RECEPTOR_COMPLEX	60	-0.1807123	-0.7209154	0.9109698	1.0	1.0	10932	tags=38%, list=35%, signal=59%
REACTOME_HOMOLOGOUS_RECOMBINATION_REPAIR_OF_REPLICATION_INDEPENDENT_DOUBLE_STRAND_BREAKS	16	-0.25286508	-0.7195836	0.8397329	1.0	1.0	10391	tags=56%, list=34%, signal=85%
REACTOME_DESTABILIZATION_OF_MRNA_BY_TRISTETRAPROLIN_TTP	17	-0.24405172	-0.71800977	0.8629442	1.0	1.0	4876	tags=24%, list=16%, signal=28%
REACTOME_KERATAN_SULFATE_BIOSYNTHESIS	25	-0.22163709	-0.7122436	0.88235295	1.0	1.0	7733	tags=32%, list=25%, signal=43%
REACTOME_INFLUENZA_VIRAL_RNA_TRANSCRIPTION_AND_REPLICATION	114	-0.16312721	-0.709187	0.96350366	1.0	1.0	13041	tags=51%, list=42%, signal=87%
REACTOME_RNA_POL_III_TRANSCRIPTION_INITIATION_FROM_TYPE_2_PROMOTER	23	-0.22486512	-0.70889026	0.87826085	1.0	1.0	7805	tags=26%, list=25%, signal=35%
REACTOME_TRANSLATION	161	-0.1521366	-0.7002143	0.99293786	1.0	1.0	12854	tags=47%, list=41%, signal=80%
REACTOME_AMYLOIDS	67	-0.17514884	-0.6998496	0.9607843	1.0	1.0	6921	tags=21%, list=22%, signal=27%
REACTOME_LIPID_DIGESTION_MOBILIZATION_AND_TRANSPORT	40	-0.19418873	-0.69820225	0.91560507	1.0	1.0	8325	tags=28%, list=27%, signal=38%
REACTOME_SIGNALING_BY_NOTCH	95	-0.16240504	-0.69390017	0.9742857	1.0	1.0	2851	tags=11%, list=9%, signal=12%
REACTOME_ACTIVATION_OF_NMDA_RECEPTOR_UPON_GLUTAMATE_BINDING_AND_POSTSYNAPTIC_EVENTS	37	-0.19087997	-0.6858872	0.9059406	1.0	1.0	8234	tags=24%, list=27%, signal=33%
REACTOME_RNA_POL_III_TRANSCRIPTION_INITIATION_FROM_TYPE_3_PROMOTER	26	-0.2075842	-0.6836852	0.91137123	1.0	1.0	5446	tags=15%, list=18%, signal=19%
REACTOME_GLUCONEOGENESIS	30	-0.20196661	-0.6761784	0.93634844	1.0	1.0	9929	tags=40%, list=32%, signal=59%
REACTOME_CD28_CO_STIMULATION	30	-0.19733308	-0.67352074	0.93650794	1.0	1.0	6523	tags=23%, list=21%, signal=30%
REACTOME_SRP_DEPENDENT_COTRANSLATIONAL_PROTEIN_TARGETING_TO_MEMBRANE	122	-0.15192895	-0.66831046	0.99	1.0	1.0	13041	tags=48%, list=42%, signal=83%
REACTOME_RNA_POL_II_TRANSCRIPTION	95	-0.1523857	-0.65052193	0.9825073	1.0	1.0	12143	tags=43%, list=39%, signal=71%
REACTOME_OTHER_SEMAPHORIN_INTERACTIONS	15	-0.22876863	-0.6455507	0.91399664	1.0	1.0	6850	tags=27%, list=22%, signal=34%
REACTOME_ABORTIVE_ELONGATION_OF_HIV1_TRANSCRIPT_IN_THE_ABSENCE_OF_TAT	19	-0.21409506	-0.6422087	0.9311475	1.0	1.0	12365	tags=58%, list=40%, signal=96%
REACTOME_ELONGATION_ARREST_AND_RECOVERY	27	-0.19724898	-0.63911843	0.9269481	1.0	1.0	12365	tags=48%, list=40%, signal=80%
REACTOME_RNA_POL_I_TRANSCRIPTION	78	-0.15281609	-0.6322405	0.98206276	1.0	1.0	8054	tags=24%, list=26%, signal=33%
REACTOME_GLYCOGEN_BREAKDOWN_GLYCOGENOLYSIS	17	-0.21905102	-0.63033813	0.94066316	1.0	1.0	6567	tags=29%, list=21%, signal=37%
REACTOME_PHOSPHOLIPASE_C_MEDIATED_CASCADE	48	-0.1694692	-0.6300712	0.9623568	1.0	1.0	11208	tags=40%, list=36%, signal=62%
REACTOME_NONSENSE_MEDIATED_DECAY_ENHANCED_BY_THE_EXON_JUNCTION_COMPLEX	119	-0.14177957	-0.6219246	0.99559474	1.0	1.0	13041	tags=49%, list=42%, signal=84%
REACTOME_EFFECTS_OF_PIP2_HYDROLYSIS	22	-0.201028	-0.6209233	0.94754654	1.0	1.0	5899	tags=23%, list=19%, signal=28%
REACTOME_INTRINSIC_PATHWAY_FOR_APOPTOSIS	29	-0.17748523	-0.59708166	0.9692557	1.0	1.0	8703	tags=34%, list=28%, signal=48%
REACTOME_GRB2_EVENTS_IN_ERBB2_SIGNALING	22	-0.18910967	-0.5930815	0.9727127	1.0	1.0	8234	tags=32%, list=27%, signal=43%
REACTOME_SPHINGOLIPID_DE_NOVO_BIOSYNTHESIS	30	-0.175027	-0.58901167	0.9834711	1.0	1.0	11119	tags=40%, list=36%, signal=62%
REACTOME_IL_2_SIGNALING	39	-0.16169214	-0.5801366	0.986532	1.0	1.0	5476	tags=18%, list=18%, signal=22%
REACTOME_RNA_POL_I_PROMOTER_OPENING	53	-0.15048431	-0.57751286	0.9906396	1.0	1.0	10422	tags=36%, list=34%, signal=54%
REACTOME_MICRORNA_MIRNA_BIOGENESIS	18	-0.18711998	-0.56275415	0.97	1.0	1.0	12365	tags=56%, list=40%, signal=92%
REACTOME_TAK1_ACTIVATES_NFKB_BY_PHOSPHORYLATION_AND_ACTIVATION_OF_IKKS_COMPLEX	23	-0.17623878	-0.5605291	0.9754902	0.99885935	1.0	4148	tags=13%, list=13%, signal=15%
REACTOME_RNA_POL_III_CHAIN_ELONGATION	17	-0.18963791	-0.55215657	0.9684909	0.9967725	1.0	5446	tags=18%, list=18%, signal=21%
REACTOME_TRAFFICKING_OF_GLUR2_CONTAINING_AMPA_RECEPTORS	15	-0.18157788	-0.5180652	0.98426574	0.9980628	1.0	5786	tags=20%, list=19%, signal=25%
REACTOME_SIGNALING_BY_ROBO_RECEPTOR	29	-0.14841191	-0.4923293	0.993266	0.99661297	1.0	8436	tags=28%, list=27%, signal=38%
NAME = Gene set name
SIZE = Number of genes in the gene set after filtering genes not in the expression dataset
ES = Enrichment score for the gene set
NES = Normalized enrichment score
NOM p-value = Nomical P value
FDR q-val = False Discovery Rate
FWER p-val = Familywise-error rate
RANK AT MAX = Position in the ranked list at which the maximum enrichment score occurred
LEADING EDGE = Tags: percentage of gene hits before (ES positive) or after (ES negative) the peak in the running enrichment score; List: percentage of genes in the ranked gene list before (ES positive) or after (ES negative) the peak in the running enrichment score; Signal: enrichment signal strength that combines the two previous statistics
