# Supplementary material for: A network analysis to identify mediators of germline-driven differences in breast cancer prognosis
Source: Nat Commun. 2020 Jan 16;11:312. doi: 10.1038/s41467-019-14100-6 (PMC6965101; doi:10.1038/s41467-019-14100-6)
Supplement: Supplementary file 7 — Supplementary Data 4 [file 41467_2019_14100_MOESM7_ESM.xlsx]

## Sheet: Hallmark-Positive
NAME	SIZE	ES	NES	NOM p-val	FDR q-val	FWER p-val	RANK AT MAX	LEADING EDGE
HALLMARK_WNT_BETA_CATENIN_SIGNALING	42	0.45635247	16638004	0.0045941807	0.047555573	0.058	7842	tags=48%, list=25%, signal=64%
HALLMARK_MYOGENESIS	196	0.34498733	16367749	0.0	0.032699604	0.079	9195	tags=44%, list=30%, signal=63%
HALLMARK_COAGULATION	123	0.33516	14849595	0.016973127	0.109565355	0.346	9349	tags=42%, list=30%, signal=60%
HALLMARK_KRAS_SIGNALING_UP	196	0.3042321	14439656	0.00538358	0.12393668	0.474	8890	tags=38%, list=29%, signal=53%
HALLMARK_APICAL_SURFACE	43	0.39140046	14432982	0.03421462	0.09998146	0.477	6816	tags=35%, list=22%, signal=45%
HALLMARK_IL2_STAT5_SIGNALING	198	0.28222445	13393224	0.03021978	0.21192183	0.789	8600	tags=34%, list=28%, signal=47%
HALLMARK_NOTCH_SIGNALING	32	0.35741246	12210791	0.20096463	0.47949976	0.988	4717	tags=31%, list=15%, signal=37%
HALLMARK_IL6_JAK_STAT3_SIGNALING	84	0.27920365	11655612	0.2119883	0.6330047	0.997	8431	tags=31%, list=27%, signal=42%
HALLMARK_ALLOGRAFT_REJECTION	195	0.24328615	11525022	0.18548387	0.61598283	0.999	10155	tags=37%, list=33%, signal=55%
HALLMARK_FATTY_ACID_METABOLISM	154	0.24165885	11098365	0.24157304	0.7323504	1.0	4820	tags=20%, list=16%, signal=24%
HALLMARK_ANGIOGENESIS	34	0.3095828	10896422	0.32580644	0.7528153	1.0	12478	tags=62%, list=40%, signal=103%
HALLMARK_COMPLEMENT	192	0.22650267	10643089	0.32786885	0.7960937	1.0	9188	tags=32%, list=30%, signal=45%
HALLMARK_KRAS_SIGNALING_DN	182	0.22878961	10586507	0.3360324	0.76043487	1.0	9073	tags=33%, list=29%, signal=46%
HALLMARK_CHOLESTEROL_HOMEOSTASIS	72	0.25510946	10369874	0.3922734	0.7933813	1.0	3088	tags=17%, list=10%, signal=18%
HALLMARK_APICAL_JUNCTION	198	0.21909848	10337968	0.38120806	0.751984	1.0	9797	tags=37%, list=32%, signal=54%
HALLMARK_SPERMATOGENESIS	115	0.23417021	10337698	0.41235632	0.7050272	1.0	4609	tags=19%, list=15%, signal=22%
HALLMARK_APOPTOSIS	160	0.22300722	10278347	0.4068027	0.6840791	1.0	6812	tags=25%, list=22%, signal=32%
HALLMARK_ADIPOGENESIS	195	0.2131497	10077609	0.4248634	0.71503556	1.0	8936	tags=33%, list=29%, signal=46%
HALLMARK_XENOBIOTIC_METABOLISM	189	0.2032765	0.97020876	0.54451615	0.80195194	1.0	9380	tags=34%, list=30%, signal=48%
HALLMARK_EPITHELIAL_MESENCHYMAL_TRANSITION	196	0.20672028	0.95986754	0.57929224	0.79628986	1.0	11371	tags=44%, list=37%, signal=69%
HALLMARK_REACTIVE_OXIGEN_SPECIES_PATHWAY	47	0.23960257	0.90255773	0.60225445	0.9381304	1.0	5348	tags=23%, list=17%, signal=28%
HALLMARK_INFLAMMATORY_RESPONSE	196	0.18323736	0.8733689	0.7692308	0.97883016	1.0	9129	tags=31%, list=29%, signal=43%
HALLMARK_UV_RESPONSE_DN	144	0.17894161	0.81708217	0.8620199	1.0	1.0	11302	tags=41%, list=36%, signal=64%
HALLMARK_ESTROGEN_RESPONSE_EARLY	198	0.1649836	0.78018147	0.9355263	1.0	1.0	6680	tags=22%, list=22%, signal=28%
HALLMARK_BILE_ACID_METABOLISM	108	0.17550193	0.76889753	0.907781	1.0	1.0	3541	tags=14%, list=11%, signal=16%
HALLMARK_HEME_METABOLISM	187	0.1616786	0.756534	0.964	1.0	1.0	8805	tags=27%, list=28%, signal=38%
HALLMARK_TGF_BETA_SIGNALING	54	0.17732792	0.684794	0.9537037	1.0	1.0	7620	tags=24%, list=25%, signal=32%
HALLMARK_MYC_TARGETS_V2	58	0.16941741	0.6615397	0.9561815	1.0	1.0	3352	tags=12%, list=11%, signal=14%
HALLMARK_HEDGEHOG_SIGNALING	35	0.1592025	0.56109434	0.9857369	0.9980435	1.0	9890	tags=34%, list=32%, signal=50%
NAME = Gene set name
SIZE = Number of genes in the gene set after filtering genes not in the expression dataset
ES = Enrichment score for the gene set
NES = Normalized enrichment score
NOM p-value = Nomical P value
FDR q-val = False Discovery Rate
FWER p-val = Familywise-error rate
RANK AT MAX = Position in the ranked list at which the maximum enrichment score occurred
LEADING EDGE = Tags: percentage of gene hits before (ES positive) or after (ES negative) the peak in the running enrichment score; List: percentage of genes in the ranked gene list before (ES positive) or after (ES negative) the peak in the running enrichment score; Signal: enrichment signal strength that combines the two previous statistics

## Sheet: Hallmark-Negative
NAME	SIZE	ES	NES	NOM p-val	FDR q-val	FWER p-val	RANK AT MAX	LEADING EDGE
HALLMARK_E2F_TARGETS	199	-0.45777515	-23720932	0.0	0.0	0.0	6591	tags=43%, list=21%, signal=55%
HALLMARK_MTORC1_SIGNALING	198	-0.4086182	-21473522	0.0	8750	0.001	6299	tags=36%, list=20%, signal=45%
HALLMARK_INTERFERON_ALPHA_RESPONSE	94	-0.42312208	-2003577	0.0	583	0.001	9025	tags=50%, list=29%, signal=70%
HALLMARK_GLYCOLYSIS	198	-0.35519284	-18758887	0.0	0.0012250001	0.003	7484	tags=38%, list=24%, signal=50%
HALLMARK_G2M_CHECKPOINT	198	-0.3463317	-18323534	0.0	0.0015010526	0.005	6551	tags=34%, list=21%, signal=43%
HALLMARK_DNA_REPAIR	141	-0.355502	-17713332	0.0	0.0022610524	0.009	6087	tags=36%, list=20%, signal=45%
HALLMARK_HYPOXIA	194	-0.31365868	-16207663	0.0	0.007729259	0.036	5881	tags=32%, list=19%, signal=39%
HALLMARK_UNFOLDED_PROTEIN_RESPONSE	111	-0.31940407	-1521229	0.0033557047	0.018697176	0.096	8184	tags=39%, list=26%, signal=52%
HALLMARK_UV_RESPONSE_UP	155	-0.2725495	-1376029	0.015564202	0.06005751	0.314	7249	tags=33%, list=23%, signal=43%
HALLMARK_P53_PATHWAY	199	-0.2580624	-13738827	0.0044444446	0.05445842	0.317	7127	tags=33%, list=23%, signal=43%
HALLMARK_PANCREAS_BETA_CELLS	31	-0.3570141	-13205603	0.09383378	0.07911391	0.442	3672	tags=29%, list=12%, signal=33%
HALLMARK_PEROXISOME	102	-0.2732972	-13145466	0.05901639	0.076146044	0.454	4227	tags=25%, list=14%, signal=28%
HALLMARK_MYC_TARGETS_V1	196	-0.24940412	-1306606	0.024	0.076855615	0.48	6717	tags=29%, list=22%, signal=36%
HALLMARK_PI3K_AKT_MTOR_SIGNALING	103	-0.24944201	-11915432	0.1437309	0.17944345	0.817	3348	tags=18%, list=11%, signal=21%
HALLMARK_INTERFERON_GAMMA_RESPONSE	197	-0.22017838	-11469742	0.15037593	0.23197968	0.909	9066	tags=37%, list=29%, signal=52%
HALLMARK_ESTROGEN_RESPONSE_LATE	196	-0.2174172	-11435233	0.16475096	0.22322066	0.914	4830	tags=22%, list=16%, signal=26%
HALLMARK_PROTEIN_SECRETION	96	-0.23468041	-10919819	0.28301886	0.30427063	0.978	5833	tags=25%, list=19%, signal=31%
HALLMARK_ANDROGEN_RESPONSE	100	-0.17114644	-0.8046789	0.899654	1.0	1.0	8872	tags=38%, list=29%, signal=53%
HALLMARK_MITOTIC_SPINDLE	199	-0.14966336	-0.7880082	0.95564514	1.0	1.0	4997	tags=18%, list=16%, signal=21%
HALLMARK_OXIDATIVE_PHOSPHORYLATION	198	-0.13082057	-0.6746116	0.9959514	1.0	1.0	7223	tags=24%, list=23%, signal=31%
HALLMARK_TNFA_SIGNALING_VIA_NFKB	198	-0.12833303	-0.6706208	1.0	0.98634166	1.0	8411	tags=27%, list=27%, signal=36%
NAME = Gene set name
SIZE = Number of genes in the gene set after filtering genes not in the expression dataset
ES = Enrichment score for the gene set
NES = Normalized enrichment score
NOM p-value = Nomical P value
FDR q-val = False Discovery Rate
FWER p-val = Familywise-error rate
RANK AT MAX = Position in the ranked list at which the maximum enrichment score occurred
LEADING EDGE = Tags: percentage of gene hits before (ES positive) or after (ES negative) the peak in the running enrichment score; List: percentage of genes in the ranked gene list before (ES positive) or after (ES negative) the peak in the running enrichment score; Signal: enrichment signal strength that combines the two previous statistics

## Sheet: Reactomee-Positive
NAME	SIZE	ES	NES	NOM p-val	FDR q-val	FWER p-val	RANK AT MAX	LEADING EDGE
REACTOME_MUSCLE_CONTRACTION	46	0.51200265	19159609	0.0	0.1256054	0.147	8601	tags=59%, list=28%, signal=81%
REACTOME_CD28_CO_STIMULATION	30	0.5486912	18638793	0.0016393443	0.11241714	0.253	7532	tags=57%, list=24%, signal=75%
REACTOME_COSTIMULATION_BY_THE_CD28_FAMILY	59	0.46168783	18244147	0.0015408321	0.11460788	0.361	9033	tags=56%, list=29%, signal=79%
REACTOME_CD28_DEPENDENT_PI3K_AKT_SIGNALING	20	0.5756209	17645355	0.0050167223	0.160129	0.566	7532	tags=55%, list=24%, signal=73%
REACTOME_GPCR_LIGAND_BINDING	324	0.34818685	17351847	0.0	0.17596754	0.682	8940	tags=39%, list=29%, signal=54%
REACTOME_CLASS_A1_RHODOPSIN_LIKE_RECEPTORS	234	0.35320663	16891241	0.0	0.23588559	0.848	9025	tags=38%, list=29%, signal=54%
REACTOME_PI3K_AKT_ACTIVATION	35	0.47922832	16795036	0.0031796503	0.22356264	0.88	5209	tags=37%, list=17%, signal=45%
REACTOME_SMOOTH_MUSCLE_CONTRACTION	24	0.5207653	16747894	0.0034364262	0.20696002	0.9	8370	tags=58%, list=27%, signal=80%
REACTOME_NUCLEAR_SIGNALING_BY_ERBB4	35	0.46750832	16629267	0.0046948357	0.20448339	0.924	6533	tags=37%, list=21%, signal=47%
REACTOME_PI3K_EVENTS_IN_ERBB4_SIGNALING	36	0.46101868	16303053	0.0066115703	0.24687992	0.975	7532	tags=47%, list=24%, signal=62%
REACTOME_PIP3_ACTIVATES_AKT_SIGNALING	27	0.49247462	16065562	0.02	0.27450466	0.99	5209	tags=44%, list=17%, signal=53%
REACTOME_PEPTIDE_LIGAND_BINDING_RECEPTORS	143	0.34963873	16029545	0.0013793104	0.25993732	0.991	8831	tags=38%, list=28%, signal=54%
REACTOME_SIGNALING_BY_NOTCH1	67	0.39842683	16005851	0.011887073	0.24435523	0.991	5748	tags=33%, list=19%, signal=40%
REACTOME_ACTIVATED_NOTCH1_TRANSMITS_SIGNAL_TO_THE_NUCLEUS	25	0.4967043	15953351	0.01724138	0.23635365	0.992	3787	tags=28%, list=12%, signal=32%
REACTOME_STRIATED_MUSCLE_CONTRACTION	26	0.47571877	15659779	0.011744967	0.28172037	0.997	8601	tags=54%, list=28%, signal=74%
REACTOME_SIGNALING_BY_SCF_KIT	74	0.3843258	15549674	0.0015503876	0.2881818	1.0	5209	tags=31%, list=17%, signal=37%
REACTOME_PI_3K_CASCADE	50	0.41219866	15545571	0.016975308	0.27223927	1.0	5360	tags=36%, list=17%, signal=43%
REACTOME_GAB1_SIGNALOSOME	36	0.43185204	15466316	0.011128776	0.27323946	1.0	5209	tags=36%, list=17%, signal=43%
REACTOME_BILE_ACID_AND_BILE_SALT_METABOLISM	24	0.48088685	15460477	0.024834437	0.26017362	1.0	3522	tags=29%, list=11%, signal=33%
REACTOME_BIOLOGICAL_OXIDATIONS	119	0.3487392	15380069	0.0041958042	0.26306373	1.0	9002	tags=38%, list=29%, signal=53%
REACTOME_G_ALPHA_Q_SIGNALLING_EVENTS	156	0.33761507	15354841	0.002805049	0.2550501	1.0	9232	tags=38%, list=30%, signal=54%
REACTOME_PHOSPHORYLATION_OF_CD3_AND_TCR_ZETA_CHAINS	15	0.5319886	15313898	0.031141868	0.25305933	1.0	8166	tags=53%, list=26%, signal=72%
REACTOME_FORMATION_OF_FIBRIN_CLOT_CLOTTING_CASCADE	24	0.477008	15185823	0.018549748	0.26889914	1.0	8808	tags=63%, list=28%, signal=87%
REACTOME_GENERATION_OF_SECOND_MESSENGER_MOLECULES	26	0.46851116	15149558	0.045597482	0.26547346	1.0	9018	tags=58%, list=29%, signal=81%
REACTOME_CLASS_B_2_SECRETIN_FAMILY_RECEPTORS	79	0.36292064	1505468	0.015625	0.2731732	1.0	7314	tags=39%, list=24%, signal=51%
REACTOME_NITRIC_OXIDE_STIMULATES_GUANYLATE_CYCLASE	25	0.45593774	14819654	0.04957265	0.31220424	1.0	8675	tags=48%, list=28%, signal=67%
REACTOME_CTLA4_INHIBITORY_SIGNALING	21	0.47412086	14788064	0.0547504	0.30833787	1.0	4488	tags=38%, list=14%, signal=45%
REACTOME_GPCR_DOWNSTREAM_SIGNALING	421	0.28899843	14762622	0.0012315271	0.3032721	1.0	9232	tags=36%, list=30%, signal=51%
REACTOME_GROWTH_HORMONE_RECEPTOR_SIGNALING	22	0.4661328	14748523	0.03257329	0.29541522	1.0	6136	tags=27%, list=20%, signal=34%
REACTOME_MITOCHONDRIAL_TRNA_AMINOACYLATION	21	0.47551295	1473945	0.05691057	0.2877	1.0	7318	tags=52%, list=24%, signal=69%
REACTOME_AMINE_LIGAND_BINDING_RECEPTORS	25	0.453036	14703718	0.046979867	0.2851607	1.0	7565	tags=40%, list=24%, signal=53%
REACTOME_PI3K_EVENTS_IN_ERBB2_SIGNALING	42	0.39402288	14517506	0.052464228	0.3136032	1.0	10594	tags=57%, list=34%, signal=87%
REACTOME_PD1_SIGNALING	17	0.5018299	14494059	0.07037643	0.30985844	1.0	8166	tags=53%, list=26%, signal=72%
REACTOME_GLUCAGON_TYPE_LIGAND_RECEPTORS	30	0.43259522	14422091	0.07109005	0.31594175	1.0	6572	tags=37%, list=21%, signal=46%
REACTOME_VOLTAGE_GATED_POTASSIUM_CHANNELS	37	0.39882	14309026	0.057189543	0.33195657	1.0	2129	tags=22%, list=7%, signal=23%
REACTOME_PHASE_II_CONJUGATION	55	0.3704921	14308549	0.043609023	0.32280323	1.0	9002	tags=40%, list=29%, signal=56%
REACTOME_SYNTHESIS_OF_BILE_ACIDS_AND_BILE_SALTS	19	0.46815735	14165754	0.07705192	0.34473366	1.0	3522	tags=26%, list=11%, signal=30%
REACTOME_GPVI_MEDIATED_ACTIVATION_CASCADE	30	0.40933117	14050096	0.06752411	0.36279398	1.0	11690	tags=50%, list=38%, signal=80%
REACTOME_PHASE1_FUNCTIONALIZATION_OF_COMPOUNDS	64	0.34941992	14048779	0.044977512	0.3537521	1.0	9896	tags=42%, list=32%, signal=62%
REACTOME_SIGNALING_BY_ERBB4	84	0.33566123	1401336	0.038348082	0.35278776	1.0	6533	tags=31%, list=21%, signal=39%
REACTOME_GASTRIN_CREB_SIGNALLING_PATHWAY_VIA_PKC_AND_MAPK	177	0.2992046	13987004	0.01321004	0.35029054	1.0	9895	tags=40%, list=32%, signal=58%
REACTOME_NOTCH1_INTRACELLULAR_DOMAIN_REGULATES_TRANSCRIPTION	44	0.376497	13958192	0.056872036	0.3485878	1.0	5748	tags=34%, list=19%, signal=42%
REACTOME_GLUTATHIONE_CONJUGATION	22	0.44666266	13843652	0.076124564	0.36654365	1.0	8856	tags=55%, list=29%, signal=76%
REACTOME_G_ALPHA_S_SIGNALLING_EVENTS	96	0.31810316	13700798	0.046242774	0.39191437	1.0	9163	tags=36%, list=30%, signal=52%
REACTOME_KERATAN_SULFATE_KERATIN_METABOLISM	29	0.40208068	1356309	0.10440457	0.41959235	1.0	9643	tags=52%, list=31%, signal=75%
REACTOME_IMMUNOREGULATORY_INTERACTIONS_BETWEEN_A_LYMPHOID_AND_A_NON_LYMPHOID_CELL	61	0.34375477	1352653	0.05873261	0.4195266	1.0	8166	tags=33%, list=26%, signal=44%
REACTOME_PLATELET_ACTIVATION_SIGNALING_AND_AGGREGATION	190	0.28684175	13483613	0.021907216	0.42170358	1.0	9337	tags=35%, list=30%, signal=50%
REACTOME_INTEGRIN_CELL_SURFACE_INTERACTIONS	77	0.3263206	13468784	0.06379822	0.41654584	1.0	9271	tags=45%, list=30%, signal=65%
REACTOME_NETRIN1_SIGNALING	36	0.3726779	133997	0.120200336	0.42637762	1.0	8763	tags=39%, list=28%, signal=54%
REACTOME_RAP1_SIGNALLING	15	0.47736517	13361281	0.11519199	0.4282015	1.0	12251	tags=53%, list=39%, signal=88%
REACTOME_ABCA_TRANSPORTERS_IN_LIPID_HOMEOSTASIS	17	0.45548275	13358662	0.11888112	0.42052135	1.0	2238	tags=29%, list=7%, signal=32%
REACTOME_THE_ROLE_OF_NEF_IN_HIV1_REPLICATION_AND_DISEASE_PATHOGENESIS	28	0.39834684	13350686	0.1056	0.4145586	1.0	7307	tags=36%, list=24%, signal=47%
REACTOME_BRANCHED_CHAIN_AMINO_ACID_CATABOLISM	17	0.4641368	13287836	0.13207547	0.42298588	1.0	7867	tags=35%, list=25%, signal=47%
REACTOME_CREB_PHOSPHORYLATION_THROUGH_THE_ACTIVATION_OF_CAMKII	15	0.46585873	13235366	0.14554794	0.4283278	1.0	9042	tags=40%, list=29%, signal=56%
REACTOME_GAP_JUNCTION_ASSEMBLY	15	0.46361065	13195428	0.14457831	0.43111733	1.0	3212	tags=27%, list=10%, signal=30%
REACTOME_SIGNALING_BY_NOTCH	95	0.31001845	13061926	0.05882353	0.45815518	1.0	4717	tags=23%, list=15%, signal=27%
REACTOME_G_ALPHA_I_SIGNALLING_EVENTS	159	0.28250772	12987795	0.058238637	0.47001177	1.0	9195	tags=36%, list=30%, signal=51%
REACTOME_SEMAPHORIN_INTERACTIONS	66	0.32410425	1295871	0.10191083	0.46972394	1.0	10805	tags=44%, list=35%, signal=67%
REACTOME_GENERIC_TRANSCRIPTION_PATHWAY	330	0.25930434	12913654	0.023227384	0.47379026	1.0	8063	tags=30%, list=26%, signal=40%
REACTOME_IL_3_5_AND_GM_CSF_SIGNALING	41	0.35197383	12841171	0.1232	0.4856062	1.0	9136	tags=41%, list=29%, signal=59%
REACTOME_CHEMOKINE_RECEPTORS_BIND_CHEMOKINES	48	0.34140143	12757689	0.11251981	0.5013011	1.0	8171	tags=38%, list=26%, signal=51%
REACTOME_PLATELET_HOMEOSTASIS	74	0.3142425	12718749	0.1021021	0.504736	1.0	9098	tags=38%, list=29%, signal=53%
REACTOME_THROMBIN_SIGNALLING_THROUGH_PROTEINASE_ACTIVATED_RECEPTORS_PARS	31	0.3729368	12571039	0.16612378	0.5399749	1.0	4969	tags=32%, list=16%, signal=38%
REACTOME_HEMOSTASIS	423	0.24349026	12511445	0.031578947	0.5495504	1.0	9232	tags=34%, list=30%, signal=47%
REACTOME_UNBLOCKING_OF_NMDA_RECEPTOR_GLUTAMATE_BINDING_AND_ACTIVATION	15	0.4347451	1239181	0.18959731	0.5773065	1.0	12017	tags=53%, list=39%, signal=87%
REACTOME_NEUROTRANSMITTER_RELEASE_CYCLE	30	0.3589069	12319121	0.19412725	0.59147537	1.0	6438	tags=30%, list=21%, signal=38%
REACTOME_RESPONSE_TO_ELEVATED_PLATELET_CYTOSOLIC_CA2_	78	0.29699516	12300781	0.15	0.5880825	1.0	9337	tags=36%, list=30%, signal=51%
REACTOME_CREB_PHOSPHORYLATION_THROUGH_THE_ACTIVATION_OF_RAS	27	0.3750174	12285674	0.18619582	0.5845099	1.0	9540	tags=41%, list=31%, signal=59%
REACTOME_ANTIGEN_ACTIVATES_B_CELL_RECEPTOR_LEADING_TO_GENERATION_OF_SECOND_MESSENGERS	29	0.36989486	12270424	0.1881029	0.5808123	1.0	3249	tags=21%, list=10%, signal=23%
REACTOME_ACTIVATION_OF_NMDA_RECEPTOR_UPON_GLUTAMATE_BINDING_AND_POSTSYNAPTIC_EVENTS	37	0.34069696	12213211	0.18095239	0.5896938	1.0	9540	tags=38%, list=31%, signal=55%
REACTOME_INTEGRIN_ALPHAIIB_BETA3_SIGNALING	26	0.37258473	12194349	0.17495987	0.58734554	1.0	1705	tags=19%, list=5%, signal=20%
REACTOME_TRANSCRIPTIONAL_REGULATION_OF_WHITE_ADIPOCYTE_DIFFERENTIATION	71	0.30217808	12179701	0.15662651	0.58367586	1.0	6745	tags=31%, list=22%, signal=40%
REACTOME_CGMP_EFFECTS	19	0.40383562	12094243	0.20431894	0.6020691	1.0	11245	tags=58%, list=36%, signal=91%
REACTOME_LIPID_DIGESTION_MOBILIZATION_AND_TRANSPORT	40	0.3317884	12025307	0.17628205	0.6154658	1.0	7522	tags=35%, list=24%, signal=46%
REACTOME_NUCLEAR_RECEPTOR_TRANSCRIPTION_PATHWAY	46	0.32140437	1199662	0.18597063	0.6167643	1.0	10567	tags=43%, list=34%, signal=66%
REACTOME_SEMA4D_IN_SEMAPHORIN_SIGNALING	31	0.35768598	11977472	0.20983607	0.6149201	1.0	10805	tags=48%, list=35%, signal=74%
REACTOME_AMINE_COMPOUND_SLC_TRANSPORTERS	23	0.37844795	11961324	0.23569024	0.6119066	1.0	6768	tags=35%, list=22%, signal=44%
REACTOME_SYNTHESIS_OF_BILE_ACIDS_AND_BILE_SALTS_VIA_7ALPHA_HYDROXYCHOLESTEROL	15	0.42182347	11925046	0.22508591	0.61570054	1.0	1982	tags=20%, list=6%, signal=21%
REACTOME_PLATELET_AGGREGATION_PLUG_FORMATION	33	0.33803108	11898212	0.23397435	0.6159013	1.0	9145	tags=45%, list=29%, signal=64%
REACTOME_COMPLEMENT_CASCADE	26	0.35587817	11883482	0.2429752	0.6128975	1.0	11995	tags=54%, list=39%, signal=88%
REACTOME_INTERACTION_BETWEEN_L1_AND_ANKYRINS	21	0.38499117	11877441	0.2656	0.6073099	1.0	6916	tags=38%, list=22%, signal=49%
REACTOME_RNA_POL_III_TRANSCRIPTION_TERMINATION	19	0.38998944	11875039	0.2626087	0.6006416	1.0	5521	tags=32%, list=18%, signal=38%
REACTOME_CELL_SURFACE_INTERACTIONS_AT_THE_VASCULAR_WALL	82	0.28365058	11861961	0.19530103	0.59721655	1.0	7522	tags=29%, list=24%, signal=39%
REACTOME_POTASSIUM_CHANNELS	87	0.28076434	1184348	0.1734104	0.5953386	1.0	5238	tags=23%, list=17%, signal=28%
REACTOME_POST_NMDA_RECEPTOR_ACTIVATION_EVENTS	33	0.34238276	11833823	0.22691706	0.59098357	1.0	9540	tags=39%, list=31%, signal=57%
REACTOME_ACYL_CHAIN_REMODELLING_OF_PE	20	0.38510865	11799643	0.24188311	0.5939564	1.0	5066	tags=35%, list=16%, signal=42%
REACTOME_ABC_FAMILY_PROTEINS_MEDIATED_TRANSPORT	33	0.32753107	11679957	0.2432	0.623501	1.0	7666	tags=36%, list=25%, signal=48%
REACTOME_GABA_SYNTHESIS_RELEASE_REUPTAKE_AND_DEGRADATION	15	0.41548118	11665667	0.25632378	0.6204335	1.0	9917	tags=47%, list=32%, signal=69%
REACTOME_FORMATION_OF_THE_TERNARY_COMPLEX_AND_SUBSEQUENTLY_THE_43S_COMPLEX	53	0.30381027	1165817	0.23029366	0.615875	1.0	10570	tags=43%, list=34%, signal=66%
REACTOME_G_BETA_GAMMA_SIGNALLING_THROUGH_PI3KGAMMA	24	0.3565061	11590248	0.26143792	0.6294972	1.0	10365	tags=46%, list=33%, signal=69%
REACTOME_SIGNALING_BY_FGFR_IN_DISEASE	117	0.26462108	11554143	0.18128654	0.633382	1.0	5360	tags=23%, list=17%, signal=28%
REACTOME_CITRIC_ACID_CYCLE_TCA_CYCLE	19	0.3769329	1155035	0.2687813	0.62773436	1.0	11063	tags=47%, list=36%, signal=74%
REACTOME_DOWNSTREAM_SIGNAL_TRANSDUCTION	89	0.2750845	11504269	0.2242857	0.6353448	1.0	5363	tags=24%, list=17%, signal=28%
REACTOME_KERATAN_SULFATE_BIOSYNTHESIS	25	0.35652596	11461016	0.28691274	0.6419605	1.0	9643	tags=48%, list=31%, signal=70%
REACTOME_PI3K_CASCADE	62	0.2912527	11446958	0.2529412	0.63973355	1.0	5360	tags=24%, list=17%, signal=29%
REACTOME_STEROID_HORMONES	25	0.35743758	11441921	0.26256078	0.63445294	1.0	5493	tags=32%, list=18%, signal=39%
REACTOME_SIGNALING_BY_PDGF	115	0.26028827	11400318	0.21529745	0.64075243	1.0	5363	tags=23%, list=17%, signal=28%
REACTOME_EXTRACELLULAR_MATRIX_ORGANIZATION	79	0.271089	1139143	0.23622048	0.63703364	1.0	6762	tags=29%, list=22%, signal=37%
REACTOME_3_UTR_MEDIATED_TRANSLATIONAL_REGULATION	119	0.25929004	11377553	0.21199442	0.634892	1.0	10861	tags=42%, list=35%, signal=64%
REACTOME_BMAL1_CLOCK_NPAS2_ACTIVATES_CIRCADIAN_EXPRESSION	34	0.32235396	1124412	0.27895597	0.66871446	1.0	2771	tags=21%, list=9%, signal=23%
REACTOME_CIRCADIAN_REPRESSION_OF_EXPRESSION_BY_REV_ERBA	22	0.35663387	11201763	0.30833334	0.6752256	1.0	2771	tags=27%, list=9%, signal=30%
REACTOME_TRANSPORT_OF_VITAMINS_NUCLEOSIDES_AND_RELATED_MOLECULES	28	0.33474982	11164788	0.30595812	0.67948294	1.0	5712	tags=29%, list=18%, signal=35%
REACTOME_PEPTIDE_CHAIN_ELONGATION	98	0.259766	11134641	0.25256976	0.68209	1.0	11905	tags=46%, list=38%, signal=74%
REACTOME_G_PROTEIN_ACTIVATION	23	0.34931672	11034008	0.33666667	0.70725	1.0	9881	tags=48%, list=32%, signal=70%
REACTOME_SIGNALING_BY_FGFR1_MUTANTS	26	0.33558276	11028647	0.31493506	0.7021714	1.0	6950	tags=27%, list=22%, signal=35%
REACTOME_G_BETA_GAMMA_SIGNALLING_THROUGH_PLC_BETA	19	0.36519966	11024959	0.3327787	0.69659364	1.0	4782	tags=32%, list=15%, signal=37%
REACTOME_YAP1_AND_WWTR1_TAZ_STIMULATED_GENE_EXPRESSION	23	0.3451177	10994456	0.31780365	0.6995157	1.0	4390	tags=22%, list=14%, signal=25%
REACTOME_DEGRADATION_OF_THE_EXTRACELLULAR_MATRIX	25	0.33922997	1098453	0.32692307	0.69598293	1.0	5257	tags=28%, list=17%, signal=34%
REACTOME_PYRUVATE_METABOLISM	18	0.3640953	1094481	0.35121107	0.70139086	1.0	5375	tags=39%, list=17%, signal=47%
REACTOME_G_PROTEIN_BETA_GAMMA_SIGNALLING	27	0.3369272	10930943	0.31832796	0.69950074	1.0	4782	tags=26%, list=15%, signal=31%
REACTOME_DEVELOPMENTAL_BIOLOGY	371	0.21442926	10853047	0.23409364	0.7173021	1.0	9315	tags=33%, list=30%, signal=46%
REACTOME_ENOS_ACTIVATION_AND_REGULATION	20	0.35480914	108347	0.3493976	0.71653765	1.0	9838	tags=50%, list=32%, signal=73%
REACTOME_SIGNALING_BY_FGFR	103	0.2529892	10796651	0.29545453	0.7214715	1.0	5360	tags=23%, list=17%, signal=28%
REACTOME_OTHER_SEMAPHORIN_INTERACTIONS	15	0.37884098	10787272	0.35973597	0.7182095	1.0	13164	tags=53%, list=42%, signal=93%
REACTOME_RAS_ACTIVATION_UOPN_CA2_INFUX_THROUGH_NMDA_RECEPTOR	17	0.3733493	10708064	0.3786078	0.7363689	1.0	9042	tags=41%, list=29%, signal=58%
REACTOME_RORA_ACTIVATES_CIRCADIAN_EXPRESSION	23	0.3403335	10702615	0.3423138	0.7316696	1.0	2771	tags=26%, list=9%, signal=29%
REACTOME_SEMA4D_INDUCED_CELL_MIGRATION_AND_GROWTH_CONE_COLLAPSE	26	0.33072686	10685699	0.3747954	0.7307931	1.0	10805	tags=50%, list=35%, signal=77%
REACTOME_DOWNREGULATION_OF_SMAD2_3_SMAD4_TRANSCRIPTIONAL_ACTIVITY	19	0.3580172	10663551	0.37099496	0.7316332	1.0	4276	tags=21%, list=14%, signal=24%
REACTOME_TERMINATION_OF_O_GLYCAN_BIOSYNTHESIS	20	0.34952915	10660952	0.37417218	0.7264226	1.0	2006	tags=15%, list=6%, signal=16%
REACTOME_REGULATION_OF_KIT_SIGNALING	16	0.36892924	10592242	0.3881579	0.7400121	1.0	4488	tags=31%, list=14%, signal=37%
REACTOME_NEPHRIN_INTERACTIONS	18	0.3509718	10583273	0.39389068	0.7367052	1.0	8601	tags=39%, list=28%, signal=54%
REACTOME_DOWNSTREAM_SIGNALING_OF_ACTIVATED_FGFR	92	0.24761274	10536783	0.35072464	0.7445642	1.0	5360	tags=23%, list=17%, signal=28%
REACTOME_FGFR_LIGAND_BINDING_AND_ACTIVATION	18	0.35555655	10529923	0.37954938	0.74070776	1.0	5360	tags=33%, list=17%, signal=40%
REACTOME_METABOLISM_OF_STEROID_HORMONES_AND_VITAMINS_A_AND_D	29	0.31507823	10491762	0.39032814	0.74643654	1.0	5493	tags=31%, list=18%, signal=38%
REACTOME_SIGNALING_BY_FGFR1_FUSION_MUTANTS	18	0.35628724	10478212	0.414966	0.74446064	1.0	6950	tags=28%, list=22%, signal=36%
REACTOME_AMINO_ACID_AND_OLIGOPEPTIDE_SLC_TRANSPORTERS	44	0.28868574	10475873	0.37632778	0.7392856	1.0	8044	tags=34%, list=26%, signal=46%
REACTOME_NEF_MEDIATES_DOWN_MODULATION_OF_CELL_SURFACE_RECEPTORS_BY_RECRUITING_THEM_TO_CLATHRIN_ADAPTERS	21	0.33727366	10475662	0.39512196	0.73354447	1.0	7307	tags=33%, list=24%, signal=44%
REACTOME_APOPTOTIC_CLEAVAGE_OF_CELLULAR_PROTEINS	37	0.29780784	10443894	0.36750787	0.73723173	1.0	3116	tags=19%, list=10%, signal=21%
REACTOME_JNK_C_JUN_KINASES_PHOSPHORYLATION_AND_ACTIVATION_MEDIATED_BY_ACTIVATED_HUMAN_TAK1	16	0.35721752	10401112	0.4295082	0.74411106	1.0	738	tags=13%, list=2%, signal=13%
REACTOME_CELL_CELL_COMMUNICATION	113	0.23609875	10367888	0.3942598	0.74846894	1.0	9797	tags=40%, list=32%, signal=58%
REACTOME_ACTIVATED_TAK1_MEDIATES_P38_MAPK_ACTIVATION	17	0.34985578	10365978	0.4300518	0.7433751	1.0	13714	tags=65%, list=44%, signal=116%
REACTOME_PRE_NOTCH_TRANSCRIPTION_AND_TRANSLATION	23	0.32711902	10342013	0.4159292	0.74496984	1.0	4717	tags=22%, list=15%, signal=26%
REACTOME_INWARDLY_RECTIFYING_K_CHANNELS	29	0.31342408	10332152	0.43879172	0.7422043	1.0	10730	tags=48%, list=35%, signal=74%
REACTOME_COLLAGEN_FORMATION	54	0.2655784	10263377	0.4175655	0.75611967	1.0	8638	tags=37%, list=28%, signal=51%
REACTOME_PROSTACYCLIN_SIGNALLING_THROUGH_PROSTACYCLIN_RECEPTOR	18	0.34196362	10262723	0.43288592	0.7506929	1.0	4782	tags=28%, list=15%, signal=33%
REACTOME_EFFECTS_OF_PIP2_HYDROLYSIS	22	0.32663217	10204684	0.42880794	0.76225096	1.0	12241	tags=55%, list=39%, signal=90%
REACTOME_APOPTOTIC_EXECUTION_PHASE	50	0.27124602	10198497	0.4421553	0.758513	1.0	9097	tags=38%, list=29%, signal=54%
REACTOME_SIGNALING_BY_EGFR_IN_CANCER	104	0.2329942	10146372	0.40602583	0.7685217	1.0	5209	tags=20%, list=17%, signal=24%
REACTOME_SIGNALING_BY_ERBB2	96	0.23724623	10141598	0.41842902	0.76436836	1.0	7795	tags=29%, list=25%, signal=39%
REACTOME_NEURONAL_SYSTEM	251	0.20597312	10081886	0.4553687	0.7761197	1.0	7489	tags=26%, list=24%, signal=34%
REACTOME_INHIBITION_OF_VOLTAGE_GATED_CA2_CHANNELS_VIA_GBETA_GAMMA_SUBUNITS	23	0.3137322	10071645	0.44262296	0.77358603	1.0	10730	tags=48%, list=35%, signal=73%
REACTOME_PYRUVATE_METABOLISM_AND_CITRIC_ACID_TCA_CYCLE	40	0.27581686	10017904	0.44927537	0.783477	1.0	5375	tags=25%, list=17%, signal=30%
REACTOME_LYSOSOME_VESICLE_BIOGENESIS	23	0.31654167	10016322	0.45588234	0.7784848	1.0	8690	tags=35%, list=28%, signal=48%
REACTOME_CIRCADIAN_CLOCK	50	0.25785694	0.9996623	0.45668134	0.7787596	1.0	2771	tags=16%, list=9%, signal=18%
REACTOME_NGF_SIGNALLING_VIA_TRKA_FROM_THE_PLASMA_MEMBRANE	131	0.22410697	0.9989011	0.46676096	0.77558285	1.0	5524	tags=20%, list=18%, signal=24%
REACTOME_ACYL_CHAIN_REMODELLING_OF_PC	21	0.32293543	0.9912948	0.4675768	0.79246086	1.0	5066	tags=33%, list=16%, signal=40%
REACTOME_AXON_GUIDANCE	240	0.20540434	0.9896175	0.49100256	0.79162997	1.0	9315	tags=32%, list=30%, signal=45%
REACTOME_SIGNALING_BY_RHO_GTPASES	111	0.22786836	0.9890872	0.46764705	0.7878698	1.0	10907	tags=42%, list=35%, signal=65%
REACTOME_AMINO_ACID_TRANSPORT_ACROSS_THE_PLASMA_MEMBRANE	29	0.30183965	0.9863898	0.48536208	0.7902397	1.0	8044	tags=34%, list=26%, signal=47%
REACTOME_NONSENSE_MEDIATED_DECAY_ENHANCED_BY_THE_EXON_JUNCTION_COMPLEX	119	0.22366354	0.98498577	0.49421966	0.7887993	1.0	10861	tags=41%, list=35%, signal=63%
REACTOME_SLC_MEDIATED_TRANSMEMBRANE_TRANSPORT	222	0.20504904	0.9830799	0.50605655	0.7888874	1.0	7561	tags=27%, list=24%, signal=35%
REACTOME_INFLUENZA_VIRAL_RNA_TRANSCRIPTION_AND_REPLICATION	114	0.22308592	0.9802042	0.48783976	0.7918081	1.0	10861	tags=39%, list=35%, signal=59%
REACTOME_INCRETIN_SYNTHESIS_SECRETION_AND_INACTIVATION	16	0.3420436	0.9785681	0.50415975	0.79123485	1.0	4878	tags=25%, list=16%, signal=30%
REACTOME_SIGNALING_BY_NODAL	16	0.33658868	0.9759795	0.4940171	0.7932464	1.0	2016	tags=19%, list=6%, signal=20%
REACTOME_TRANSMEMBRANE_TRANSPORT_OF_SMALL_MOLECULES	381	0.19190942	0.97175467	0.5550122	0.80011064	1.0	7435	tags=25%, list=24%, signal=32%
REACTOME_GLYCOGEN_BREAKDOWN_GLYCOGENOLYSIS	17	0.3317377	0.9695988	0.49914822	0.80079365	1.0	5753	tags=29%, list=19%, signal=36%
REACTOME_OLFACTORY_SIGNALING_PATHWAY	21	0.30847356	0.9646535	0.5025381	0.8093192	1.0	5245	tags=29%, list=17%, signal=34%
REACTOME_ADP_SIGNALLING_THROUGH_P2RY12	20	0.31537732	0.9606885	0.49915966	0.81521565	1.0	9881	tags=45%, list=32%, signal=66%
REACTOME_TRANSPORT_OF_GLUCOSE_AND_OTHER_SUGARS_BILE_SALTS_AND_ORGANIC_ACIDS_METAL_IONS_AND_AMINE_COMPOUNDS	80	0.23075888	0.95669174	0.5433186	0.82116246	1.0	5885	tags=24%, list=19%, signal=29%
REACTOME_LIPOPROTEIN_METABOLISM	25	0.29227567	0.9543738	0.5308848	0.8223506	1.0	7522	tags=36%, list=24%, signal=47%
REACTOME_O_LINKED_GLYCOSYLATION_OF_MUCINS	50	0.24961269	0.9481792	0.53333336	0.8337224	1.0	8005	tags=26%, list=26%, signal=35%
REACTOME_ACTIVATION_OF_THE_MRNA_UPON_BINDING_OF_THE_CAP_BINDING_COMPLEX_AND_EIFS_AND_SUBSEQUENT_BINDING_TO_43S	61	0.23419803	0.9208779	0.5933735	0.90188503	1.0	10570	tags=41%, list=34%, signal=62%
REACTOME_ADP_SIGNALLING_THROUGH_P2RY1	24	0.28900316	0.9192998	0.58872306	0.9006526	1.0	4782	tags=25%, list=15%, signal=30%
REACTOME_TRANSMISSION_ACROSS_CHEMICAL_SYNAPSES	170	0.19556214	0.9074545	0.6735537	0.9274909	1.0	10138	tags=36%, list=33%, signal=53%
REACTOME_INHIBITION_OF_INSULIN_SECRETION_BY_ADRENALINE_NORADRENALINE	24	0.28017256	0.9066873	0.6251994	0.9239619	1.0	4806	tags=25%, list=15%, signal=30%
REACTOME_ADAPTIVE_IMMUNE_SYSTEM	500	0.17616333	0.90505874	0.78456223	0.9228262	1.0	8457	tags=27%, list=27%, signal=36%
REACTOME_CYTOCHROME_P450_ARRANGED_BY_SUBSTRATE_TYPE	46	0.2437572	0.9030878	0.6407285	0.9226363	1.0	5999	tags=22%, list=19%, signal=27%
REACTOME_METABOLISM_OF_LIPIDS_AND_LIPOPROTEINS	448	0.1742659	0.89718825	0.7870257	0.93270016	1.0	7014	tags=23%, list=23%, signal=30%
REACTOME_TRANSPORT_OF_INORGANIC_CATIONS_ANIONS_AND_AMINO_ACIDS_OLIGOPEPTIDES	86	0.21170416	0.89280546	0.6773256	0.9388661	1.0	5948	tags=22%, list=19%, signal=27%
REACTOME_DESTABILIZATION_OF_MRNA_BY_TRISTETRAPROLIN_TTP	17	0.3078788	0.8896031	0.61601305	0.9415711	1.0	9858	tags=35%, list=32%, signal=52%
REACTOME_ERK_MAPK_TARGETS	21	0.2817298	0.8832069	0.61990213	0.9529163	1.0	10894	tags=48%, list=35%, signal=73%
REACTOME_NRAGE_SIGNALS_DEATH_THROUGH_JNK	43	0.23907147	0.87891513	0.65793526	0.95850986	1.0	10907	tags=49%, list=35%, signal=75%
REACTOME_L1CAM_INTERACTIONS	84	0.20954618	0.8778654	0.7153502	0.9555821	1.0	5637	tags=20%, list=18%, signal=25%
REACTOME_EGFR_DOWNREGULATION	24	0.26638094	0.8707983	0.6514658	0.9681096	1.0	8247	tags=33%, list=27%, signal=45%
REACTOME_PKB_MEDIATED_EVENTS	28	0.26024574	0.87019014	0.66450566	0.9639657	1.0	3933	tags=18%, list=13%, signal=20%
REACTOME_SIGNALLING_BY_NGF	209	0.18093733	0.8675288	0.79415673	0.9652622	1.0	8548	tags=28%, list=28%, signal=39%
REACTOME_INSULIN_RECEPTOR_SIGNALLING_CASCADE	78	0.20866033	0.86186457	0.73731345	0.97356576	1.0	5360	tags=19%, list=17%, signal=23%
REACTOME_BOTULINUM_NEUROTOXICITY	18	0.28606293	0.8596651	0.6327586	0.9735611	1.0	9917	tags=56%, list=32%, signal=82%
REACTOME_ENERGY_DEPENDENT_REGULATION_OF_MTOR_BY_LKB1_AMPK	17	0.28534976	0.851355	0.6530612	0.9877201	1.0	3795	tags=18%, list=12%, signal=20%
REACTOME_GAP_JUNCTION_TRAFFICKING	24	0.26536793	0.85054046	0.6951613	0.9841422	1.0	3212	tags=17%, list=10%, signal=19%
REACTOME_OPIOID_SIGNALLING	72	0.21273687	0.84717095	0.74281394	0.98635703	1.0	4806	tags=19%, list=15%, signal=23%
REACTOME_DOWNREGULATION_OF_TGF_BETA_RECEPTOR_SIGNALING	21	0.27522883	0.83875537	0.7033898	0.99977404	1.0	5143	tags=19%, list=17%, signal=23%
REACTOME_RNA_POL_III_CHAIN_ELONGATION	17	0.28665447	0.8341379	0.6794658	1.0	1.0	5521	tags=24%, list=18%, signal=29%
REACTOME_GLYCEROPHOSPHOLIPID_BIOSYNTHESIS	80	0.19945467	0.83065826	0.79273826	1.0	1.0	7687	tags=26%, list=25%, signal=35%
REACTOME_BASIGIN_INTERACTIONS	25	0.25604025	0.83059883	0.7352941	1.0	1.0	7370	tags=28%, list=24%, signal=37%
REACTOME_NEGATIVE_REGULATION_OF_FGFR_SIGNALING	32	0.24336131	0.82837677	0.7446808	1.0	1.0	5360	tags=25%, list=17%, signal=30%
REACTOME_CELL_JUNCTION_ORGANIZATION	73	0.1978442	0.8211891	0.8151515	1.0	1.0	3145	tags=15%, list=10%, signal=17%
REACTOME_INNATE_IMMUNE_SYSTEM	214	0.1724725	0.8200425	0.890095	1.0	1.0	7817	tags=23%, list=25%, signal=30%
REACTOME_HOMOLOGOUS_RECOMBINATION_REPAIR_OF_REPLICATION_INDEPENDENT_DOUBLE_STRAND_BREAKS	16	0.27966332	0.81659573	0.7246127	1.0	1.0	749	tags=13%, list=2%, signal=13%
REACTOME_PLATELET_SENSITIZATION_BY_LDL	16	0.28116703	0.81100965	0.71477664	1.0	1.0	3523	tags=19%, list=11%, signal=21%
REACTOME_TRANS_GOLGI_NETWORK_VESICLE_BUDDING	57	0.2103762	0.806819	0.80420715	1.0	1.0	8690	tags=32%, list=28%, signal=44%
REACTOME_IL_2_SIGNALING	39	0.22613446	0.80267864	0.8039539	1.0	1.0	9540	tags=38%, list=31%, signal=55%
REACTOME_GABA_B_RECEPTOR_ACTIVATION	36	0.22937536	0.79829323	0.7749196	1.0	1.0	10730	tags=42%, list=35%, signal=64%
REACTOME_FATTY_ACID_TRIACYLGLYCEROL_AND_KETONE_BODY_METABOLISM	163	0.17286837	0.7958679	0.8959778	1.0	1.0	9798	tags=34%, list=32%, signal=49%
REACTOME_REGULATION_OF_SIGNALING_BY_CBL	17	0.2649893	0.7844484	0.7876712	1.0	1.0	4221	tags=18%, list=14%, signal=20%
REACTOME_RECYCLING_PATHWAY_OF_L1	27	0.2405476	0.78350157	0.784127	1.0	1.0	7307	tags=22%, list=24%, signal=29%
REACTOME_GOLGI_ASSOCIATED_VESICLE_BIOGENESIS	50	0.20481184	0.78291225	0.82043344	1.0	1.0	8690	tags=30%, list=28%, signal=42%
REACTOME_INFLAMMASOMES	16	0.27290908	0.77559024	0.7547496	1.0	1.0	14240	tags=69%, list=46%, signal=127%
REACTOME_OXYGEN_DEPENDENT_PROLINE_HYDROXYLATION_OF_HYPOXIA_INDUCIBLE_FACTOR_ALPHA	16	0.26880044	0.77556556	0.7798635	1.0	1.0	5826	tags=25%, list=19%, signal=31%
REACTOME_SIGNALING_BY_FGFR_MUTANTS	39	0.21275954	0.7695015	0.83766234	1.0	1.0	10123	tags=33%, list=33%, signal=49%
REACTOME_DESTABILIZATION_OF_MRNA_BY_KSRP	17	0.2645738	0.768594	0.7785467	1.0	1.0	9858	tags=29%, list=32%, signal=43%
REACTOME_MAP_KINASE_ACTIVATION_IN_TLR_CASCADE	49	0.20274931	0.76820916	0.8503185	1.0	1.0	3607	tags=14%, list=12%, signal=16%
REACTOME_PPARA_ACTIVATES_GENE_EXPRESSION	99	0.17603607	0.76337206	0.9057143	1.0	1.0	9759	tags=34%, list=31%, signal=50%
REACTOME_SIGNALING_BY_ILS	104	0.17908444	0.76273537	0.9220056	1.0	1.0	9734	tags=32%, list=31%, signal=46%
REACTOME_INFLUENZA_LIFE_CYCLE	148	0.16809289	0.7596535	0.93715084	1.0	1.0	10861	tags=37%, list=35%, signal=57%
REACTOME_ION_TRANSPORT_BY_P_TYPE_ATPASES	33	0.21502158	0.75653416	0.8373591	1.0	1.0	239	tags=6%, list=1%, signal=6%
REACTOME_TCR_SIGNALING	50	0.20380339	0.7561849	0.8845554	1.0	1.0	8427	tags=34%, list=27%, signal=47%
REACTOME_FACTORS_INVOLVED_IN_MEGAKARYOCYTE_DEVELOPMENT_AND_PLATELET_PRODUCTION	111	0.17146449	0.75322723	0.93650794	1.0	1.0	8008	tags=27%, list=26%, signal=36%
REACTOME_IL_RECEPTOR_SHC_SIGNALING	25	0.23065738	0.7514207	0.84	1.0	1.0	10720	tags=48%, list=35%, signal=73%
REACTOME_CELL_DEATH_SIGNALLING_VIA_NRAGE_NRIF_AND_NADE	58	0.19252083	0.75079465	0.89324963	1.0	1.0	11541	tags=47%, list=37%, signal=74%
REACTOME_NEUROTRANSMITTER_RECEPTOR_BINDING_AND_DOWNSTREAM_TRANSMISSION_IN_THE_POSTSYNAPTIC_CELL	125	0.17005996	0.7507474	0.9521127	1.0	1.0	9540	tags=34%, list=31%, signal=48%
REACTOME_CONVERSION_FROM_APC_C_CDC20_TO_APC_C_CDH1_IN_LATE_ANAPHASE	16	0.26024607	0.748555	0.7943144	1.0	1.0	8253	tags=31%, list=27%, signal=43%
REACTOME_NUCLEAR_EVENTS_KINASE_AND_TRANSCRIPTION_FACTOR_ACTIVATION	24	0.22671665	0.7426831	0.8495868	1.0	1.0	10894	tags=46%, list=35%, signal=71%
REACTOME_PROTEOLYTIC_CLEAVAGE_OF_SNARE_COMPLEX_PROTEINS	16	0.2554796	0.74130785	0.81848186	1.0	1.0	9917	tags=56%, list=32%, signal=83%
REACTOME_SIGNAL_AMPLIFICATION	30	0.2195934	0.73604995	0.8636364	1.0	1.0	4782	tags=20%, list=15%, signal=24%
REACTOME_SIGNALING_BY_BMP	21	0.23501487	0.73340213	0.8410596	1.0	1.0	3194	tags=14%, list=10%, signal=16%
REACTOME_SHC_MEDIATED_CASCADE	24	0.22248524	0.7280949	0.87419355	1.0	1.0	5360	tags=25%, list=17%, signal=30%
REACTOME_SRP_DEPENDENT_COTRANSLATIONAL_PROTEIN_TARGETING_TO_MEMBRANE	122	0.16235435	0.7246855	0.9639889	1.0	1.0	10861	tags=38%, list=35%, signal=58%
REACTOME_REGULATION_OF_GLUCOKINASE_BY_GLUCOKINASE_REGULATORY_PROTEIN	27	0.21750872	0.7244329	0.8727273	1.0	1.0	7435	tags=33%, list=24%, signal=44%
REACTOME_ION_CHANNEL_TRANSPORT	47	0.19024873	0.7128318	0.9250764	1.0	1.0	1639	tags=9%, list=5%, signal=9%
REACTOME_MHC_CLASS_II_ANTIGEN_PRESENTATION	87	0.16907959	0.71083385	0.9592145	1.0	1.0	7780	tags=25%, list=25%, signal=34%
REACTOME_DESTABILIZATION_OF_MRNA_BY_BRF1	17	0.24236731	0.70698816	0.85544217	1.0	1.0	3189	tags=12%, list=10%, signal=13%
REACTOME_SIGNAL_TRANSDUCTION_BY_L1	34	0.20000832	0.7002135	0.89768976	1.0	1.0	5524	tags=18%, list=18%, signal=21%
REACTOME_TGF_BETA_RECEPTOR_SIGNALING_ACTIVATES_SMADS	24	0.22121546	0.6997366	0.90199333	1.0	1.0	5143	tags=17%, list=17%, signal=20%
REACTOME_NCAM1_INTERACTIONS	38	0.19205269	0.69273484	0.93630576	1.0	1.0	11026	tags=47%, list=36%, signal=73%
REACTOME_PLATELET_CALCIUM_HOMEOSTASIS	15	0.24081498	0.6825639	0.8799314	1.0	1.0	9035	tags=33%, list=29%, signal=47%
REACTOME_SPHINGOLIPID_DE_NOVO_BIOSYNTHESIS	30	0.19898568	0.68113667	0.9227129	1.0	1.0	10259	tags=43%, list=33%, signal=65%
REACTOME_GLUTAMATE_NEUROTRANSMITTER_RELEASE_CYCLE	15	0.23223853	0.66678953	0.9218472	1.0	1.0	9917	tags=40%, list=32%, signal=59%
REACTOME_RNA_POL_III_TRANSCRIPTION_INITIATION_FROM_TYPE_2_PROMOTER	23	0.21070978	0.66512424	0.91318864	1.0	1.0	5521	tags=17%, list=18%, signal=21%
REACTOME_MYOGENESIS	25	0.20389412	0.66239566	0.9157393	1.0	1.0	8000	tags=32%, list=26%, signal=43%
REACTOME_MITOCHONDRIAL_PROTEIN_IMPORT	49	0.17576091	0.6610292	0.9587786	1.0	1.0	5409	tags=18%, list=17%, signal=22%
REACTOME_GABA_RECEPTOR_ACTIVATION	46	0.17890146	0.66064864	0.94670844	1.0	1.0	10730	tags=41%, list=35%, signal=63%
REACTOME_INTERFERON_GAMMA_SIGNALING	60	0.16737291	0.66000897	0.9795597	0.99896723	1.0	5265	tags=15%, list=17%, signal=18%
REACTOME_NEGATIVE_REGULATORS_OF_RIG_I_MDA5_SIGNALING	30	0.19055398	0.64437723	0.94258374	1.0	1.0	2616	tags=10%, list=8%, signal=11%
REACTOME_CHONDROITIN_SULFATE_BIOSYNTHESIS	19	0.2163446	0.6441132	0.9443508	0.99973667	1.0	11765	tags=58%, list=38%, signal=93%
REACTOME_SIGNALING_BY_TGF_BETA_RECEPTOR_COMPLEX	60	0.16256393	0.6387686	0.97209305	0.9983032	1.0	7875	tags=22%, list=25%, signal=29%
REACTOME_ASSOCIATION_OF_TRIC_CCT_WITH_TARGET_PROTEINS_DURING_BIOSYNTHESIS	26	0.19398442	0.63222945	0.94554454	0.99732834	1.0	12378	tags=50%, list=40%, signal=83%
REACTOME_LOSS_OF_NLP_FROM_MITOTIC_CENTROSOMES	56	0.16320737	0.62975234	0.9764521	0.9942441	1.0	12394	tags=45%, list=40%, signal=74%
REACTOME_PHOSPHORYLATION_OF_THE_APC_C	17	0.21653412	0.6236656	0.9303905	0.992761	1.0	8253	tags=29%, list=27%, signal=40%
REACTOME_APC_C_CDC20_MEDIATED_DEGRADATION_OF_CYCLIN_B	19	0.20174049	0.6087569	0.9558101	0.99449134	1.0	8253	tags=26%, list=27%, signal=36%
REACTOME_INHIBITION_OF_THE_PROTEOLYTIC_ACTIVITY_OF_APC_C_REQUIRED_FOR_THE_ONSET_OF_ANAPHASE_BY_MITOTIC_SPINDLE_CHECKPOINT_COMPONENTS	18	0.2021805	0.6048943	0.9554455	0.99183196	1.0	8253	tags=28%, list=27%, signal=38%
REACTOME_APC_CDC20_MEDIATED_DEGRADATION_OF_NEK2A	21	0.1899099	0.59639335	0.9781145	0.9907565	1.0	8253	tags=24%, list=27%, signal=32%
REACTOME_NUCLEOTIDE_LIKE_PURINERGIC_RECEPTORS	16	0.19385067	0.5553779	0.9726027	0.99699306	1.0	6933	tags=25%, list=22%, signal=32%
REACTOME_RECRUITMENT_OF_MITOTIC_CENTROSOME_PROTEINS_AND_COMPLEXES	63	0.12988307	0.5141043	0.9984686	0.9987421	1.0	6958	tags=19%, list=22%, signal=25%
REACTOME_ACTIVATED_AMPK_STIMULATES_FATTY_ACID_OXIDATION_IN_MUSCLE	18	0.16892543	0.50638884	0.9913793	0.9954046	1.0	1008	tags=6%, list=3%, signal=6%
NAME = Gene set name
SIZE = Number of genes in the gene set after filtering genes not in the expression dataset
ES = Enrichment score for the gene set
NES = Normalized enrichment score
NOM p-value = Nomical P value
FDR q-val = False Discovery Rate
FWER p-val = Familywise-error rate
RANK AT MAX = Position in the ranked list at which the maximum enrichment score occurred
LEADING EDGE = Tags: percentage of gene hits before (ES positive) or after (ES negative) the peak in the running enrichment score; List: percentage of genes in the ranked gene list before (ES positive) or after (ES negative) the peak in the running enrichment score; Signal: enrichment signal strength that combines the two previous statistics

## Sheet: Reactome-Negative
NAME	SIZE	ES	NES	NOM p-val	FDR q-val	FWER p-val	RANK AT MAX	LEADING EDGE
REACTOME_DNA_REPLICATION	183	-0.42092973	-21940994	0.0	0.009749178	0.007	5845	tags=37%, list=19%, signal=45%
REACTOME_SYNTHESIS_OF_DNA	89	-0.46120018	-21364653	0.0	0.011701569	0.017	5794	tags=37%, list=19%, signal=45%
REACTOME_MITOTIC_M_M_G1_PHASES	163	-0.4120131	-21084116	0.0	0.010511179	0.023	5845	tags=36%, list=19%, signal=44%
REACTOME_S_PHASE	105	-0.4448248	-2105673	0.0	0.008917753	0.026	5794	tags=35%, list=19%, signal=43%
REACTOME_DEPOSITION_OF_NEW_CENPA_CONTAINING_NUCLEOSOMES_AT_THE_CENTROMERE	57	-0.49875364	-20948534	0.0	0.007134202	0.026	7359	tags=49%, list=24%, signal=64%
REACTOME_G2_M_CHECKPOINTS	41	-0.52941245	-2073144	0.0	0.0075810254	0.033	6081	tags=41%, list=20%, signal=52%
REACTOME_G1_S_TRANSITION	106	-0.42276	-20249825	0.0	0.0128988605	0.064	6081	tags=35%, list=20%, signal=43%
REACTOME_ACTIVATION_OF_ATR_IN_RESPONSE_TO_REPLICATION_STRESS	35	-0.51991016	-20229006	0.0	0.011286504	0.064	5936	tags=40%, list=19%, signal=49%
REACTOME_CELL_CYCLE_CHECKPOINTS	110	-0.42162633	-20126898	0.0	0.011901774	0.074	6081	tags=35%, list=20%, signal=44%
REACTOME_GLYCOLYSIS	26	-0.55720955	-20063183	0.0	0.011402077	0.079	3293	tags=35%, list=11%, signal=39%
REACTOME_M_G1_TRANSITION	77	-0.43614215	-19739708	0.0	0.012625028	0.096	5794	tags=34%, list=19%, signal=41%
REACTOME_ACTIVATION_OF_NF_KAPPAB_IN_B_CELLS	60	-0.4495561	-19539902	0.0	0.013989523	0.116	5505	tags=33%, list=18%, signal=40%
REACTOME_ORC1_REMOVAL_FROM_CHROMATIN	64	-0.45107412	-19507586	0.0	0.0136362575	0.121	5527	tags=36%, list=18%, signal=44%
REACTOME_P53_DEPENDENT_G1_DNA_DAMAGE_RESPONSE	52	-0.46520445	-19399583	0.0	0.014182248	0.134	5505	tags=37%, list=18%, signal=44%
REACTOME_CDT1_ASSOCIATION_WITH_THE_CDC6_ORC_ORIGIN_COMPLEX	53	-0.45210305	-19145082	0.0	0.017870057	0.178	5527	tags=38%, list=18%, signal=46%
REACTOME_DNA_STRAND_ELONGATION	30	-0.52821016	-19116621	0.0	0.017106878	0.181	5794	tags=40%, list=19%, signal=49%
REACTOME_CELL_CYCLE_MITOTIC	305	-0.3437299	-1909236	0.0	0.01643634	0.182	5846	tags=31%, list=19%, signal=38%
REACTOME_CELL_CYCLE	391	-0.32973808	-18846052	0.0	0.019536436	0.221	6319	tags=32%, list=20%, signal=39%
REACTOME_SCFSKP2_MEDIATED_DEGRADATION_OF_P27_P21	52	-0.4599054	-1884124	0.0	0.018666007	0.223	5505	tags=35%, list=18%, signal=42%
REACTOME_ASSEMBLY_OF_THE_PRE_REPLICATIVE_COMPLEX	62	-0.43131068	-18695211	0.0	0.020659856	0.253	5527	tags=34%, list=18%, signal=41%
REACTOME_MITOTIC_G1_G1_S_PHASES	131	-0.37550044	-18409854	0.0	0.025992377	0.329	6319	tags=34%, list=20%, signal=42%
REACTOME_ACTIVATION_OF_THE_PRE_REPLICATIVE_COMPLEX	30	-0.49842396	-18221207	0.0025974025	0.029310748	0.379	5794	tags=37%, list=19%, signal=45%
REACTOME_CYCLIN_E_ASSOCIATED_EVENTS_DURING_G1_S_TRANSITION_	61	-0.42439094	-18122995	0.0028490028	0.03053676	0.404	5505	tags=33%, list=18%, signal=40%
REACTOME_CDK_MEDIATED_PHOSPHORYLATION_AND_REMOVAL_OF_CDC6	45	-0.43677235	-176328	0.0	0.04579694	0.549	5505	tags=33%, list=18%, signal=40%
REACTOME_CHROMOSOME_MAINTENANCE	113	-0.3711004	-17608725	0.0	0.044634603	0.554	8213	tags=44%, list=26%, signal=60%
REACTOME_AUTODEGRADATION_OF_THE_E3_UBIQUITIN_LIGASE_COP1	46	-0.42757776	-17365323	0.0026595744	0.052737746	0.627	5505	tags=33%, list=18%, signal=40%
REACTOME_MITOTIC_PROMETAPHASE	82	-0.3794045	-17326865	0.0	0.05309882	0.641	5845	tags=35%, list=19%, signal=43%
REACTOME_ASPARAGINE_N_LINKED_GLYCOSYLATION	79	-0.37571144	-17239748	0.003030303	0.05472729	0.664	8198	tags=43%, list=26%, signal=58%
REACTOME_CROSS_PRESENTATION_OF_SOLUBLE_EXOGENOUS_ANTIGENS_ENDOSOMES	46	-0.4267614	-17237347	0.0	0.05302512	0.665	9066	tags=50%, list=29%, signal=71%
REACTOME_GLOBAL_GENOMIC_NER_GG_NER	33	-0.45570192	-17214252	0.005194805	0.052406494	0.671	5794	tags=39%, list=19%, signal=48%
REACTOME_VIF_MEDIATED_DEGRADATION_OF_APOBEC3G	48	-0.42151168	-17130742	0.0	0.054177314	0.7	9066	tags=50%, list=29%, signal=71%
REACTOME_P53_INDEPENDENT_G1_S_DNA_DAMAGE_CHECKPOINT	47	-0.41357586	-1693735	0.0	0.061321843	0.762	5505	tags=32%, list=18%, signal=39%
REACTOME_E2F_MEDIATED_REGULATION_OF_DNA_REPLICATION	34	-0.44287947	-16778829	0.013297873	0.06823061	0.799	6081	tags=44%, list=20%, signal=55%
REACTOME_SCF_BETA_TRCP_MEDIATED_DEGRADATION_OF_EMI1	48	-0.41085917	-16746867	0.011764706	0.067739256	0.802	9066	tags=48%, list=29%, signal=68%
REACTOME_TELOMERE_MAINTENANCE	70	-0.36767486	-16343143	0.0	0.08655358	0.873	8213	tags=44%, list=26%, signal=60%
REACTOME_REGULATION_OF_ORNITHINE_DECARBOXYLASE_ODC	47	-0.40299213	-1633249	0.015197569	0.08484814	0.875	9066	tags=49%, list=29%, signal=69%
REACTOME_DNA_REPAIR	105	-0.339454	-16303861	0.0	0.083825	0.881	6036	tags=33%, list=19%, signal=41%
REACTOME_ER_PHAGOSOME_PATHWAY	58	-0.38642433	-16293346	0.015197569	0.08235066	0.885	9066	tags=48%, list=29%, signal=68%
REACTOME_CYCLIN_A_B1_ASSOCIATED_EVENTS_DURING_G2_M_TRANSITION	15	-0.54743123	-16291169	0.041666668	0.08034774	0.886	6081	tags=47%, list=20%, signal=58%
REACTOME_ANTIGEN_PRESENTATION_FOLDING_ASSEMBLY_AND_PEPTIDE_LOADING_OF_CLASS_I_MHC	21	-0.48160973	-16162218	0.026128266	0.08661924	0.912	8860	tags=48%, list=29%, signal=67%
REACTOME_RNA_POL_I_PROMOTER_OPENING	53	-0.38071263	-16148045	0.008695652	0.08580129	0.915	6692	tags=38%, list=22%, signal=48%
REACTOME_REGULATION_OF_MITOTIC_CELL_CYCLE	76	-0.35351256	-16006392	0.0028901733	0.09244298	0.938	5505	tags=29%, list=18%, signal=35%
REACTOME_FORMATION_OF_INCISION_COMPLEX_IN_GG_NER	21	-0.4884848	-15960853	0.02077922	0.09388156	0.944	5794	tags=43%, list=19%, signal=53%
REACTOME_ANTIGEN_PROCESSING_CROSS_PRESENTATION	72	-0.35633048	-15911453	0.0056657223	0.09449806	0.951	9066	tags=44%, list=29%, signal=63%
REACTOME_RNA_POL_II_TRANSCRIPTION_PRE_INITIATION_AND_PROMOTER_OPENING	39	-0.40836793	-15909253	0.013333334	0.09252574	0.951	5638	tags=41%, list=18%, signal=50%
REACTOME_REGULATION_OF_APOPTOSIS	55	-0.38070142	-15858365	0.00877193	0.09372152	0.957	5505	tags=31%, list=18%, signal=38%
REACTOME_TRANSFERRIN_ENDOCYTOSIS_AND_RECYCLING	24	-0.44464368	-15797389	0.024096385	0.09532419	0.961	10478	tags=58%, list=34%, signal=88%
REACTOME_SYNTHESIS_AND_INTERCONVERSION_OF_NUCLEOTIDE_DI_AND_TRIPHOSPHATES	18	-0.49766567	-15783795	0.019559903	0.094049916	0.961	4174	tags=44%, list=13%, signal=51%
REACTOME_RNA_POL_II_PRE_TRANSCRIPTION_EVENTS	54	-0.3713293	-15640906	0.014450867	0.101388834	0.97	9614	tags=59%, list=31%, signal=86%
REACTOME_DESTABILIZATION_OF_MRNA_BY_AUF1_HNRNP_D0	49	-0.3647765	-15436774	0.010928961	0.114198826	0.977	9278	tags=47%, list=30%, signal=67%
REACTOME_PEROXISOMAL_LIPID_METABOLISM	20	-0.4698066	-15421159	0.040920716	0.11284603	0.977	3652	tags=25%, list=12%, signal=28%
REACTOME_AUTODEGRADATION_OF_CDH1_BY_CDH1_APC_C	55	-0.36739108	-15410448	0.010416667	0.111524224	0.978	5505	tags=31%, list=18%, signal=38%
REACTOME_LAGGING_STRAND_SYNTHESIS	19	-0.48552847	-15266601	0.042959426	0.120566554	0.988	7946	tags=53%, list=26%, signal=71%
REACTOME_NUCLEOTIDE_EXCISION_REPAIR	49	-0.37558892	-1523646	0.010025063	0.121032424	0.988	5069	tags=31%, list=16%, signal=37%
REACTOME_HS_GAG_BIOSYNTHESIS	31	-0.4084153	-15086141	0.028871391	0.13193358	0.993	4737	tags=35%, list=15%, signal=42%
REACTOME_APC_C_CDC20_MEDIATED_DEGRADATION_OF_MITOTIC_PROTEINS	64	-0.3463842	-1504673	0.02247191	0.13289727	0.993	9066	tags=45%, list=29%, signal=64%
REACTOME_GLUCONEOGENESIS	30	-0.40298718	-14949833	0.037837837	0.13850546	0.995	4268	tags=30%, list=14%, signal=35%
REACTOME_PACKAGING_OF_TELOMERE_ENDS	43	-0.3738758	-14931672	0.027548209	0.13757959	0.995	11109	tags=63%, list=36%, signal=98%
REACTOME_RNA_POL_I_TRANSCRIPTION	78	-0.331427	-14866787	0.024024025	0.14135389	0.997	6292	tags=35%, list=20%, signal=43%
REACTOME_CHOLESTEROL_BIOSYNTHESIS	20	-0.45599416	-14781091	0.057356607	0.1468059	0.997	6886	tags=45%, list=22%, signal=58%
REACTOME_SHC_MEDIATED_SIGNALLING	15	-0.49116465	-14750651	0.06746988	0.14663802	0.997	8750	tags=53%, list=28%, signal=74%
REACTOME_APC_C_CDH1_MEDIATED_DEGRADATION_OF_CDC20_AND_OTHER_APC_C_CDH1_TARGETED_PROTEINS_IN_LATE_MITOSIS_EARLY_G1	63	-0.3399288	-147491	0.016759777	0.14444855	0.997	5505	tags=29%, list=18%, signal=35%
REACTOME_PKA_MEDIATED_PHOSPHORYLATION_OF_CREB	16	-0.47815868	-14709018	0.07582939	0.14580674	0.997	5867	tags=31%, list=19%, signal=39%
REACTOME_G1_S_SPECIFIC_TRANSCRIPTION	18	-0.45663792	-14702502	0.041666668	0.14402044	0.997	6081	tags=44%, list=20%, signal=55%
REACTOME_TRANSCRIPTION_COUPLED_NER_TC_NER	44	-0.37207016	-14666036	0.036723163	0.14523529	0.999	4645	tags=30%, list=15%, signal=35%
REACTOME_RNA_POL_II_TRANSCRIPTION	95	-0.31398925	-14626074	0.019543974	0.14699808	0.999	9614	tags=52%, list=31%, signal=75%
REACTOME_TRANSPORT_TO_THE_GOLGI_AND_SUBSEQUENT_MODIFICATION	32	-0.3872492	-14563497	0.054347824	0.15113029	0.999	8198	tags=41%, list=26%, signal=55%
REACTOME_FORMATION_OF_THE_HIV1_EARLY_ELONGATION_COMPLEX	29	-0.39672512	-14499928	0.04450262	0.15529534	1.0	7480	tags=52%, list=24%, signal=68%
REACTOME_INSULIN_RECEPTOR_RECYCLING	21	-0.4354848	-1444427	0.065104164	0.15851082	1.0	10478	tags=57%, list=34%, signal=86%
REACTOME_MEIOTIC_RECOMBINATION	74	-0.3199708	-14416764	0.020771513	0.15914138	1.0	6692	tags=34%, list=22%, signal=43%
REACTOME_HEPARAN_SULFATE_HEPARIN_HS_GAG_METABOLISM	51	-0.3477447	-14233606	0.034300793	0.17616461	1.0	5120	tags=33%, list=17%, signal=40%
REACTOME_CYTOSOLIC_TRNA_AMINOACYLATION	24	-0.4110911	-14215386	0.06406685	0.17566241	1.0	4984	tags=29%, list=16%, signal=35%
REACTOME_HIV_INFECTION	189	-0.26838094	-14154509	0.0038910506	0.17988469	1.0	5784	tags=28%, list=19%, signal=34%
REACTOME_METABOLISM_OF_NUCLEOTIDES	70	-0.32249802	-14129301	0.034582134	0.18024507	1.0	7743	tags=43%, list=25%, signal=57%
REACTOME_SIGNALING_BY_WNT	61	-0.3245931	-14116749	0.02770083	0.17926626	1.0	5845	tags=30%, list=19%, signal=36%
REACTOME_SHC_RELATED_EVENTS	16	-0.4566103	-14108372	0.09090909	0.17768815	1.0	8750	tags=50%, list=28%, signal=70%
REACTOME_SYNTHESIS_OF_GLYCOSYLPHOSPHATIDYLINOSITOL_GPI	17	-0.46920538	-14100455	0.09546539	0.1762523	1.0	4039	tags=35%, list=13%, signal=41%
REACTOME_EXTENSION_OF_TELOMERES	27	-0.40080985	-14057407	0.0825	0.1782547	1.0	8041	tags=52%, list=26%, signal=70%
REACTOME_FORMATION_OF_RNA_POL_II_ELONGATION_COMPLEX_	39	-0.35753444	-1384561	0.07692308	0.19867657	1.0	7480	tags=44%, list=24%, signal=57%
REACTOME_TRANSCRIPTION	189	-0.2640472	-13658837	0.008547009	0.21883932	1.0	7843	tags=36%, list=25%, signal=48%
REACTOME_INTERFERON_ALPHA_BETA_SIGNALING	51	-0.3244816	-13552184	0.029761905	0.22982559	1.0	7576	tags=43%, list=24%, signal=57%
REACTOME_RNA_POL_I_RNA_POL_III_AND_MITOCHONDRIAL_TRANSCRIPTION	110	-0.27975556	-13539598	0.01986755	0.22859663	1.0	6321	tags=30%, list=20%, signal=38%
REACTOME_FORMATION_OF_TRANSCRIPTION_COUPLED_NER_TC_NER_REPAIR_COMPLEX	29	-0.37522733	-13531891	0.0882353	0.22701411	1.0	4645	tags=31%, list=15%, signal=36%
REACTOME_RESOLUTION_OF_AP_SITES_VIA_THE_MULTIPLE_NUCLEOTIDE_PATCH_REPLACEMENT_PATHWAY	17	-0.4311629	-13522044	0.09669811	0.22554094	1.0	5241	tags=41%, list=17%, signal=50%
REACTOME_MEIOSIS	102	-0.28015465	-13475139	0.029032258	0.22854859	1.0	6311	tags=29%, list=20%, signal=37%
REACTOME_MRNA_CAPPING	29	-0.3712557	-13457637	0.098143235	0.22849417	1.0	7480	tags=48%, list=24%, signal=64%
REACTOME_MRNA_PROCESSING	152	-0.2663307	-1340898	0.02846975	0.2324547	1.0	5638	tags=26%, list=18%, signal=32%
REACTOME_PERK_REGULATED_GENE_EXPRESSION	27	-0.36780462	-13182847	0.08928572	0.26112798	1.0	8111	tags=44%, list=26%, signal=60%
REACTOME_PROCESSIVE_SYNTHESIS_ON_THE_LAGGING_STRAND	15	-0.42141262	-13147728	0.12339332	0.26309568	1.0	5794	tags=40%, list=19%, signal=49%
REACTOME_LATE_PHASE_OF_HIV_LIFE_CYCLE	96	-0.27497482	-13054731	0.046728972	0.2736716	1.0	5784	tags=29%, list=19%, signal=36%
REACTOME_INTERFERON_SIGNALING	142	-0.25560194	-13051473	0.02364865	0.27107432	1.0	9025	tags=42%, list=29%, signal=59%
REACTOME_AMINO_ACID_SYNTHESIS_AND_INTERCONVERSION_TRANSAMINATION	16	-0.42260298	-12996377	0.13461539	0.27659175	1.0	4268	tags=38%, list=14%, signal=43%
REACTOME_N_GLYCAN_ANTENNAE_ELONGATION_IN_THE_MEDIAL_TRANS_GOLGI	17	-0.4064048	-12873942	0.14651163	0.2933579	1.0	5237	tags=35%, list=17%, signal=42%
REACTOME_GLUCOSE_METABOLISM	63	-0.29601434	-12853651	0.069970846	0.29310948	1.0	3293	tags=22%, list=11%, signal=25%
REACTOME_RIP_MEDIATED_NFKB_ACTIVATION_VIA_DAI	18	-0.39470533	-12851595	0.15594059	0.29043952	1.0	2227	tags=22%, list=7%, signal=24%
REACTOME_POST_TRANSLATIONAL_PROTEIN_MODIFICATION	175	-0.24627179	-12752423	0.011111111	0.30338126	1.0	8198	tags=34%, list=26%, signal=46%
REACTOME_HIV_LIFE_CYCLE	110	-0.26436415	-12676718	0.06440678	0.31280088	1.0	5784	tags=28%, list=19%, signal=35%
REACTOME_MEIOTIC_SYNAPSIS	66	-0.28828257	-12619627	0.08059701	0.31947654	1.0	6311	tags=32%, list=20%, signal=40%
REACTOME_MRNA_SPLICING_MINOR_PATHWAY	41	-0.31551254	-1250976	0.11435523	0.33645943	1.0	7480	tags=37%, list=24%, signal=48%
REACTOME_AMYLOIDS	67	-0.28430733	-12413253	0.14156626	0.35119322	1.0	6774	tags=34%, list=22%, signal=44%
REACTOME_MRNA_SPLICING	104	-0.25719646	-12400035	0.09803922	0.35014176	1.0	7862	tags=33%, list=25%, signal=44%
REACTOME_RNA_POL_I_TRANSCRIPTION_INITIATION	24	-0.36054614	-1234602	0.2	0.35696653	1.0	4645	tags=33%, list=15%, signal=39%
REACTOME_BASE_EXCISION_REPAIR	19	-0.39068997	-12181667	0.21167883	0.3843568	1.0	5241	tags=37%, list=17%, signal=44%
REACTOME_CLASS_I_MHC_MEDIATED_ANTIGEN_PROCESSING_PRESENTATION	232	-0.22590923	-12173007	0.03539823	0.3823208	1.0	6260	tags=25%, list=20%, signal=31%
REACTOME_SHC1_EVENTS_IN_EGFR_SIGNALING	15	-0.40001425	-12129813	0.2113022	0.38717714	1.0	8750	tags=47%, list=28%, signal=65%
REACTOME_PYRIMIDINE_METABOLISM	23	-0.34721327	-12124081	0.21538462	0.38485366	1.0	7743	tags=48%, list=25%, signal=64%
REACTOME_PROCESSING_OF_CAPPED_INTRON_CONTAINING_PRE_MRNA	133	-0.24427514	-12117563	0.08450704	0.38269556	1.0	5638	tags=25%, list=18%, signal=30%
REACTOME_PRE_NOTCH_PROCESSING_IN_GOLGI	16	-0.39325055	-12049893	0.19036144	0.3925026	1.0	5736	tags=38%, list=18%, signal=46%
REACTOME_TRIGLYCERIDE_BIOSYNTHESIS	38	-0.30293518	-11905556	0.17270195	0.41884074	1.0	4782	tags=24%, list=15%, signal=28%
REACTOME_ANTIGEN_PROCESSING_UBIQUITINATION_PROTEASOME_DEGRADATION	194	-0.22408009	-11808369	0.06944445	0.43631378	1.0	6260	tags=26%, list=20%, signal=33%
REACTOME_REGULATION_OF_MRNA_STABILITY_BY_PROTEINS_THAT_BIND_AU_RICH_ELEMENTS	80	-0.25646073	-11782215	0.1577287	0.43850702	1.0	9278	tags=38%, list=30%, signal=53%
REACTOME_METABOLISM_OF_CARBOHYDRATES	225	-0.21981633	-11770176	0.08984375	0.43717507	1.0	5237	tags=23%, list=17%, signal=28%
REACTOME_HOST_INTERACTIONS_OF_HIV_FACTORS	121	-0.24190967	-11739366	0.118644066	0.44012877	1.0	5589	tags=24%, list=18%, signal=29%
REACTOME_DAG_AND_IP3_SIGNALING	30	-0.32437924	-1173084	0.22222222	0.43809596	1.0	3745	tags=20%, list=12%, signal=23%
REACTOME_PURINE_METABOLISM	33	-0.3123694	-11671239	0.24403183	0.4469264	1.0	6742	tags=39%, list=22%, signal=50%
REACTOME_RNA_POL_I_TRANSCRIPTION_TERMINATION	21	-0.35180676	-11622854	0.26666668	0.45324233	1.0	4645	tags=38%, list=15%, signal=45%
REACTOME_DOWNSTREAM_SIGNALING_EVENTS_OF_B_CELL_RECEPTOR_BCR	91	-0.24789192	-1162098	0.17064847	0.4497913	1.0	5128	tags=24%, list=17%, signal=29%
REACTOME_ACTIVATION_OF_GENES_BY_ATF4	24	-0.3415539	-1156266	0.23308271	0.4589995	1.0	7930	tags=42%, list=26%, signal=56%
REACTOME_NFKB_AND_MAP_KINASES_ACTIVATION_MEDIATED_BY_TLR4_SIGNALING_REPERTOIRE	70	-0.2591055	-11535168	0.18844984	0.46160713	1.0	2977	tags=16%, list=10%, signal=17%
REACTOME_POST_TRANSLATIONAL_MODIFICATION_SYNTHESIS_OF_GPI_ANCHORED_PROTEINS	26	-0.3179351	-11272345	0.27889448	0.5189473	1.0	4039	tags=23%, list=13%, signal=27%
REACTOME_ANTIVIRAL_MECHANISM_BY_IFN_STIMULATED_GENES	65	-0.25401103	-11247624	0.23121387	0.5212283	1.0	5577	tags=29%, list=18%, signal=36%
REACTOME_ENDOSOMAL_SORTING_COMPLEX_REQUIRED_FOR_TRANSPORT_ESCRT	26	-0.31789887	-11087974	0.2857143	0.5569226	1.0	5485	tags=31%, list=18%, signal=37%
REACTOME_FANCONI_ANEMIA_PATHWAY	21	-0.33125582	-11049994	0.30958903	0.56217855	1.0	9250	tags=57%, list=30%, signal=81%
REACTOME_INTEGRATION_OF_ENERGY_METABOLISM	108	-0.2267593	-11020224	0.23492064	0.5651197	1.0	6118	tags=25%, list=20%, signal=31%
REACTOME_CLEAVAGE_OF_GROWING_TRANSCRIPT_IN_THE_TERMINATION_REGION_	41	-0.27794024	-10990326	0.3010204	0.5688354	1.0	7565	tags=37%, list=24%, signal=48%
REACTOME_ACTIVATED_TLR4_SIGNALLING	91	-0.23109682	-10848314	0.27213115	0.6035542	1.0	2977	tags=14%, list=10%, signal=16%
REACTOME_MRNA_3_END_PROCESSING	32	-0.2929366	-1081455	0.30829015	0.6082108	1.0	7565	tags=38%, list=24%, signal=50%
REACTOME_METABOLISM_OF_PROTEINS	433	-0.18813099	-10765461	0.19886364	0.617124	1.0	6854	tags=24%, list=22%, signal=31%
REACTOME_IL1_SIGNALING	39	-0.2748034	-10738292	0.31592688	0.61983424	1.0	4523	tags=21%, list=15%, signal=24%
REACTOME_G0_AND_EARLY_G1	24	-0.30923417	-10724165	0.31770834	0.61860037	1.0	9998	tags=54%, list=32%, signal=80%
REACTOME_UNFOLDED_PROTEIN_RESPONSE	75	-0.2329103	-10676545	0.32344213	0.62704855	1.0	7002	tags=28%, list=23%, signal=36%
REACTOME_PROCESSING_OF_CAPPED_INTRONLESS_PRE_MRNA	23	-0.30854303	-10644083	0.37376237	0.6314292	1.0	11962	tags=70%, list=39%, signal=113%
REACTOME_SIGNALING_BY_THE_B_CELL_RECEPTOR_BCR	120	-0.21561716	-10609739	0.2939189	0.6362153	1.0	5128	tags=23%, list=17%, signal=27%
REACTOME_TRAFFICKING_OF_AMPA_RECEPTORS	25	-0.30592534	-10571289	0.3654321	0.64256096	1.0	7514	tags=36%, list=24%, signal=47%
REACTOME_NOD1_2_SIGNALING_PATHWAY	30	-0.28867486	-10565184	0.34920636	0.63954794	1.0	2977	tags=17%, list=10%, signal=18%
REACTOME_TRANSPORT_OF_MATURE_TRANSCRIPT_TO_CYTOPLASM	51	-0.25575462	-10528936	0.35230353	0.64498633	1.0	5124	tags=27%, list=17%, signal=33%
REACTOME_PTM_GAMMA_CARBOXYLATION_HYPUSINE_FORMATION_AND_ARYLSULFATASE_ACTIVATION	25	-0.29834306	-10523881	0.36125654	0.6417612	1.0	6639	tags=36%, list=21%, signal=46%
REACTOME_GLUCAGON_SIGNALING_IN_METABOLIC_REGULATION	31	-0.28081673	-10515379	0.36868685	0.6392734	1.0	3745	tags=19%, list=12%, signal=22%
REACTOME_CA_DEPENDENT_EVENTS	28	-0.29477108	-10501368	0.36314362	0.6383224	1.0	3745	tags=18%, list=12%, signal=20%
REACTOME_SULFUR_AMINO_ACID_METABOLISM	23	-0.30713898	-10471115	0.36228287	0.64231086	1.0	7401	tags=52%, list=24%, signal=68%
REACTOME_MITOTIC_G2_G2_M_PHASES	78	-0.23179296	-10423034	0.3480826	0.65157825	1.0	6081	tags=23%, list=20%, signal=29%
REACTOME_RESPIRATORY_ELECTRON_TRANSPORT	65	-0.23692763	-1039769	0.38837922	0.6536722	1.0	7125	tags=31%, list=23%, signal=40%
REACTOME_RESPIRATORY_ELECTRON_TRANSPORT_ATP_SYNTHESIS_BY_CHEMIOSMOTIC_COUPLING_AND_HEAT_PRODUCTION_BY_UNCOUPLING_PROTEINS_	81	-0.22582288	-10375385	0.36245954	0.6560262	1.0	8082	tags=33%, list=26%, signal=45%
REACTOME_RNA_POL_III_TRANSCRIPTION_INITIATION_FROM_TYPE_3_PROMOTER	26	-0.29951838	-10363575	0.4097561	0.6545319	1.0	4586	tags=23%, list=15%, signal=27%
REACTOME_REGULATION_OF_INSULIN_SECRETION	81	-0.22155026	-10307602	0.37861273	0.6656643	1.0	5062	tags=22%, list=16%, signal=26%
REACTOME_BIOSYNTHESIS_OF_THE_N_GLYCAN_PRECURSOR_DOLICHOL_LIPID_LINKED_OLIGOSACCHARIDE_LLO_AND_TRANSFER_TO_A_NASCENT_PROTEIN	28	-0.28623936	-10297363	0.37275064	0.6640457	1.0	8161	tags=39%, list=26%, signal=53%
REACTOME_METAL_ION_SLC_TRANSPORTERS	22	-0.30116186	-10295097	0.41079813	0.6603164	1.0	11278	tags=64%, list=36%, signal=100%
REACTOME_DOWNSTREAM_TCR_SIGNALING	33	-0.28121692	-10282409	0.38918918	0.65934527	1.0	2977	tags=18%, list=10%, signal=20%
REACTOME_DEADENYLATION_DEPENDENT_MRNA_DECAY	43	-0.2552903	-1026985	0.38274932	0.6586266	1.0	9560	tags=44%, list=31%, signal=64%
REACTOME_CELL_CELL_JUNCTION_ORGANIZATION	53	-0.24336086	-10237693	0.394958	0.66336334	1.0	4121	tags=23%, list=13%, signal=26%
REACTOME_METABOLISM_OF_AMINO_ACIDS_AND_DERIVATIVES	186	-0.193552	-10213033	0.39849624	0.66594064	1.0	7415	tags=31%, list=24%, signal=41%
REACTOME_FATTY_ACYL_COA_BIOSYNTHESIS	18	-0.3174263	-10188078	0.4	0.6682598	1.0	4409	tags=28%, list=14%, signal=32%
REACTOME_GLUCOSE_TRANSPORT	36	-0.26718238	-1016089	0.4153439	0.6713708	1.0	3266	tags=19%, list=11%, signal=22%
REACTOME_ACTIVATION_OF_KAINATE_RECEPTORS_UPON_GLUTAMATE_BINDING	30	-0.2728055	-10055722	0.42564103	0.69687986	1.0	3679	tags=23%, list=12%, signal=26%
REACTOME_LATENT_INFECTION_OF_HOMO_SAPIENS_WITH_MYCOBACTERIUM_TUBERCULOSIS	30	-0.27493078	-10020087	0.44568247	0.70306253	1.0	10782	tags=57%, list=35%, signal=87%
REACTOME_METABOLISM_OF_RNA	266	-0.18146588	-0.9952356	0.46460176	0.7182487	1.0	5598	tags=19%, list=18%, signal=23%
REACTOME_REGULATION_OF_HYPOXIA_INDUCIBLE_FACTOR_HIF_BY_OXYGEN	23	-0.29246426	-0.99430096	0.456	0.7165842	1.0	5542	tags=26%, list=18%, signal=32%
REACTOME_DARPP_32_EVENTS	23	-0.29381728	-0.9895629	0.4715026	0.72571486	1.0	5010	tags=30%, list=16%, signal=36%
REACTOME_GLYCOSAMINOGLYCAN_METABOLISM	107	-0.2075356	-0.98885936	0.4548611	0.7232255	1.0	5237	tags=24%, list=17%, signal=29%
REACTOME_TRAF6_MEDIATED_NFKB_ACTIVATION	21	-0.2999678	-0.9887706	0.46134663	0.7188854	1.0	837	tags=10%, list=3%, signal=10%
REACTOME_METABOLISM_OF_VITAMINS_AND_COFACTORS	51	-0.23787785	-0.98571825	0.47916666	0.72288775	1.0	4836	tags=22%, list=16%, signal=26%
REACTOME_ADHERENS_JUNCTIONS_INTERACTIONS	26	-0.27911925	-0.97433907	0.4864865	0.750896	1.0	4121	tags=27%, list=13%, signal=31%
REACTOME_SYNTHESIS_OF_PIPS_AT_THE_PLASMA_MEMBRANE	29	-0.26130375	-0.9735716	0.45501286	0.74857277	1.0	2355	tags=14%, list=8%, signal=15%
REACTOME_PREFOLDIN_MEDIATED_TRANSFER_OF_SUBSTRATE_TO_CCT_TRIC	27	-0.28033626	-0.9734414	0.508046	0.7443214	1.0	5338	tags=26%, list=17%, signal=31%
REACTOME_METABOLISM_OF_MRNA	221	-0.17908238	-0.9697193	0.56692916	0.75049615	1.0	5577	tags=18%, list=18%, signal=22%
REACTOME_DIABETES_PATHWAYS	123	-0.19839531	-0.96858376	0.5605536	0.7492182	1.0	3516	tags=16%, list=11%, signal=18%
REACTOME_MEMBRANE_TRAFFICKING	121	-0.19716428	-0.96429074	0.5247525	0.75657636	1.0	5485	tags=22%, list=18%, signal=27%
REACTOME_GLYCOSPHINGOLIPID_METABOLISM	36	-0.2538554	-0.96395034	0.48041776	0.75297344	1.0	6429	tags=33%, list=21%, signal=42%
REACTOME_P75_NTR_RECEPTOR_MEDIATED_SIGNALLING	79	-0.20941974	-0.96251327	0.5432836	0.7523708	1.0	3813	tags=18%, list=12%, signal=20%
REACTOME_APOPTOSIS	140	-0.19440293	-0.96175003	0.5783972	0.75044	1.0	5693	tags=24%, list=18%, signal=29%
REACTOME_NUCLEOTIDE_BINDING_DOMAIN_LEUCINE_RICH_REPEAT_CONTAINING_RECEPTOR_NLR_SIGNALING_PATHWAYS	45	-0.23919299	-0.9565659	0.5473146	0.7611692	1.0	2977	tags=13%, list=10%, signal=15%
REACTOME_A_TETRASACCHARIDE_LINKER_SEQUENCE_IS_REQUIRED_FOR_GAG_SYNTHESIS	25	-0.276543	-0.95603853	0.5013193	0.75827146	1.0	5120	tags=32%, list=17%, signal=38%
REACTOME_HS_GAG_DEGRADATION	19	-0.28995568	-0.9502646	0.5411471	0.7698939	1.0	4198	tags=32%, list=14%, signal=36%
REACTOME_SHC1_EVENTS_IN_ERBB4_SIGNALING	20	-0.28652358	-0.94840217	0.5143603	0.7706588	1.0	1988	tags=15%, list=6%, signal=16%
REACTOME_CHONDROITIN_SULFATE_DERMATAN_SULFATE_METABOLISM	46	-0.22983922	-0.94316614	0.5683646	0.7808875	1.0	5120	tags=26%, list=17%, signal=31%
REACTOME_INSULIN_SYNTHESIS_AND_PROCESSING	19	-0.30342415	-0.93824726	0.53349876	0.7895438	1.0	6142	tags=26%, list=20%, signal=33%
REACTOME_G_ALPHA_Z_SIGNALLING_EVENTS	43	-0.23069938	-0.9298841	0.6263441	0.80760777	1.0	2550	tags=14%, list=8%, signal=15%
REACTOME_ZINC_TRANSPORTERS	15	-0.3117348	-0.9292514	0.570115	0.80478925	1.0	11278	tags=67%, list=36%, signal=105%
REACTOME_TRNA_AMINOACYLATION	42	-0.23189196	-0.9240358	0.5911458	0.8143771	1.0	4984	tags=21%, list=16%, signal=25%
REACTOME_DEADENYLATION_OF_MRNA	18	-0.2890273	-0.9229594	0.56532663	0.8123486	1.0	6120	tags=33%, list=20%, signal=42%
REACTOME_TRAF6_MEDIATED_INDUCTION_OF_NFKB_AND_MAP_KINASES_UPON_TLR7_8_OR_9_ACTIVATION	75	-0.20486741	-0.92291415	0.6165644	0.80796367	1.0	1575	tags=9%, list=5%, signal=10%
REACTOME_TRANSLATION	161	-0.17768796	-0.9186278	0.72602737	0.81489897	1.0	5877	tags=20%, list=19%, signal=24%
REACTOME_TRIF_MEDIATED_TLR3_SIGNALING	72	-0.20571165	-0.91501504	0.63716817	0.82017374	1.0	2227	tags=11%, list=7%, signal=12%
REACTOME_PLC_BETA_MEDIATED_EVENTS	40	-0.23121051	-0.9128127	0.5804749	0.82149476	1.0	3745	tags=15%, list=12%, signal=17%
REACTOME_PRE_NOTCH_EXPRESSION_AND_PROCESSING	38	-0.23417783	-0.9126614	0.6282421	0.8174189	1.0	5736	tags=24%, list=18%, signal=29%
REACTOME_SYNTHESIS_OF_PA	26	-0.25171518	-0.90608615	0.60243905	0.8298366	1.0	146	tags=8%, list=0%, signal=8%
REACTOME_TOLL_RECEPTOR_CASCADES	114	-0.1871002	-0.89675254	0.7263158	0.8489233	1.0	2977	tags=12%, list=10%, signal=14%
REACTOME_SYNTHESIS_OF_PC	17	-0.28624034	-0.89659303	0.62347186	0.8448332	1.0	6760	tags=29%, list=22%, signal=38%
REACTOME_IRON_UPTAKE_AND_TRANSPORT	35	-0.24031168	-0.89529634	0.6351706	0.8436707	1.0	5450	tags=26%, list=18%, signal=31%
REACTOME_MAPK_TARGETS_NUCLEAR_EVENTS_MEDIATED_BY_MAP_KINASES	30	-0.24850723	-0.89521235	0.61315787	0.83945304	1.0	804	tags=10%, list=3%, signal=10%
REACTOME_REGULATION_OF_INSULIN_SECRETION_BY_GLUCAGON_LIKE_PEPTIDE1	39	-0.23152965	-0.8937607	0.6666667	0.838304	1.0	2550	tags=15%, list=8%, signal=17%
REACTOME_CYTOKINE_SIGNALING_IN_IMMUNE_SYSTEM	248	-0.16321196	-0.8924473	0.8347826	0.83705497	1.0	8932	tags=33%, list=29%, signal=46%
REACTOME_PHOSPHOLIPASE_C_MEDIATED_CASCADE	48	-0.21398053	-0.89033604	0.7012987	0.8376316	1.0	3745	tags=17%, list=12%, signal=19%
REACTOME_AQUAPORIN_MEDIATED_TRANSPORT	47	-0.21920052	-0.8820172	0.7037037	0.85396373	1.0	4151	tags=19%, list=13%, signal=22%
REACTOME_ABORTIVE_ELONGATION_OF_HIV1_TRANSCRIPT_IN_THE_ABSENCE_OF_TAT	19	-0.26770884	-0.8808584	0.6146789	0.8522663	1.0	8455	tags=53%, list=27%, signal=72%
REACTOME_G1_PHASE	35	-0.23098065	-0.87981266	0.6631579	0.85039496	1.0	4972	tags=20%, list=16%, signal=24%
REACTOME_ACYL_CHAIN_REMODELLING_OF_PG	15	-0.28933173	-0.879354	0.625	0.84714574	1.0	6978	tags=33%, list=22%, signal=43%
REACTOME_G_ALPHA1213_SIGNALLING_EVENTS	72	-0.19665605	-0.8777957	0.7318612	0.84649885	1.0	3780	tags=17%, list=12%, signal=19%
REACTOME_FORMATION_OF_TUBULIN_FOLDING_INTERMEDIATES_BY_CCT_TRIC	21	-0.2625035	-0.87032574	0.6322751	0.8594384	1.0	5338	tags=29%, list=17%, signal=34%
REACTOME_MYD88_MAL_CASCADE_INITIATED_ON_PLASMA_MEMBRANE	81	-0.1923744	-0.8642088	0.7645349	0.8689595	1.0	1575	tags=9%, list=5%, signal=9%
REACTOME_INTRINSIC_PATHWAY_FOR_APOPTOSIS	29	-0.2394312	-0.8619966	0.65679014	0.8694158	1.0	9515	tags=48%, list=31%, signal=70%
REACTOME_MICRORNA_MIRNA_BIOGENESIS	18	-0.26990092	-0.85160124	0.6643519	0.88854545	1.0	4586	tags=28%, list=15%, signal=33%
REACTOME_REGULATION_OF_WATER_BALANCE_BY_RENAL_AQUAPORINS	40	-0.2114767	-0.8483327	0.7619048	0.8910085	1.0	4151	tags=20%, list=13%, signal=23%
REACTOME_TRANSPORT_OF_MATURE_MRNA_DERIVED_FROM_AN_INTRONLESS_TRANSCRIPT	32	-0.22182406	-0.8444502	0.7169811	0.8943253	1.0	4748	tags=22%, list=15%, signal=26%
REACTOME_TCA_CYCLE_AND_RESPIRATORY_ELECTRON_TRANSPORT	117	-0.16829705	-0.8281894	0.8773585	0.9228696	1.0	7653	tags=29%, list=25%, signal=38%
REACTOME_SPHINGOLIPID_METABOLISM	66	-0.18950847	-0.8271663	0.8146067	0.92050916	1.0	7534	tags=33%, list=24%, signal=44%
REACTOME_SMAD2_SMAD3_SMAD4_HETEROTRIMER_REGULATES_TRANSCRIPTION	25	-0.23936875	-0.82640725	0.72432435	0.9173943	1.0	6957	tags=32%, list=22%, signal=41%
REACTOME_RNA_POL_III_TRANSCRIPTION	33	-0.21990184	-0.82604164	0.73497266	0.9135772	1.0	3061	tags=15%, list=10%, signal=17%
REACTOME_METABOLISM_OF_NON_CODING_RNA	48	-0.20116192	-0.8165427	0.79651165	0.92709976	1.0	6148	tags=27%, list=20%, signal=34%
REACTOME_PHOSPHOLIPID_METABOLISM	191	-0.15735655	-0.8079237	0.9699248	0.9391305	1.0	6978	tags=25%, list=22%, signal=32%
REACTOME_REGULATION_OF_BETA_CELL_DEVELOPMENT	22	-0.23760873	-0.80479926	0.73282444	0.93975013	1.0	2000	tags=14%, list=6%, signal=15%
REACTOME_TRAFFICKING_OF_GLUR2_CONTAINING_AMPA_RECEPTORS	15	-0.2635759	-0.7966218	0.7596899	0.9491812	1.0	6686	tags=27%, list=22%, signal=34%
REACTOME_SIGNALING_BY_INSULIN_RECEPTOR	98	-0.16836134	-0.794688	0.9159159	0.9479315	1.0	9224	tags=35%, list=30%, signal=49%
REACTOME_PI_METABOLISM	46	-0.19624487	-0.7944242	0.8362069	0.94388187	1.0	3205	tags=13%, list=10%, signal=15%
REACTOME_TIGHT_JUNCTION_INTERACTIONS	27	-0.22179353	-0.7918846	0.78625953	0.9434638	1.0	3479	tags=19%, list=11%, signal=21%
REACTOME_ELONGATION_ARREST_AND_RECOVERY	27	-0.2283273	-0.7902015	0.8005391	0.9417601	1.0	9316	tags=48%, list=30%, signal=69%
REACTOME_INTERACTIONS_OF_VPR_WITH_HOST_CELLULAR_PROTEINS	32	-0.21098429	-0.7890322	0.7955665	0.9390661	1.0	4748	tags=22%, list=15%, signal=26%
REACTOME_SIGNALING_BY_ROBO_RECEPTOR	29	-0.2151985	-0.78899133	0.81491005	0.93480414	1.0	1093	tags=10%, list=4%, signal=11%
REACTOME_NCAM_SIGNALING_FOR_NEURITE_OUT_GROWTH	63	-0.18320403	-0.78689384	0.8680352	0.9338636	1.0	2573	tags=13%, list=8%, signal=14%
REACTOME_TAK1_ACTIVATES_NFKB_BY_PHOSPHORYLATION_AND_ACTIVATION_OF_IKKS_COMPLEX	23	-0.23240808	-0.78495306	0.7583732	0.93276757	1.0	2977	tags=13%, list=10%, signal=14%
REACTOME_RIG_I_MDA5_MEDIATED_INDUCTION_OF_IFN_ALPHA_BETA_PATHWAYS	60	-0.18101533	-0.7776812	0.89196676	0.9390508	1.0	6099	tags=20%, list=20%, signal=25%
REACTOME_FRS2_MEDIATED_CASCADE	32	-0.20985708	-0.7734563	0.8373333	0.9410468	1.0	7903	tags=34%, list=25%, signal=46%
REACTOME_CTNNB1_PHOSPHORYLATION_CASCADE	15	-0.25163823	-0.76682144	0.7882653	0.9459633	1.0	544	tags=13%, list=2%, signal=14%
REACTOME_NEP_NS2_INTERACTS_WITH_THE_CELLULAR_EXPORT_MACHINERY	27	-0.21273327	-0.7492459	0.85316455	0.96411175	1.0	4748	tags=22%, list=15%, signal=26%
REACTOME_THROMBOXANE_SIGNALLING_THROUGH_TP_RECEPTOR	22	-0.22147804	-0.7428487	0.85422	0.96757406	1.0	4701	tags=23%, list=15%, signal=27%
REACTOME_TRANSPORT_OF_RIBONUCLEOPROTEINS_INTO_THE_HOST_NUCLEUS	27	-0.20615284	-0.73711723	0.8682353	0.96949065	1.0	4748	tags=22%, list=15%, signal=26%
REACTOME_REGULATORY_RNA_PATHWAYS	21	-0.22198851	-0.73619473	0.85121953	0.96620804	1.0	7480	tags=38%, list=24%, signal=50%
REACTOME_SIGNALING_BY_CONSTITUTIVELY_ACTIVE_EGFR	17	-0.23684229	-0.73041934	0.8289786	0.9681298	1.0	1988	tags=12%, list=6%, signal=13%
REACTOME_SIGNALING_BY_HIPPO	20	-0.22122692	-0.7256247	0.8880407	0.9692947	1.0	6107	tags=25%, list=20%, signal=31%
REACTOME_ACTIVATION_OF_BH3_ONLY_PROTEINS	16	-0.23589882	-0.7232595	0.8557692	0.9676604	1.0	9515	tags=50%, list=31%, signal=72%
REACTOME_TIE2_SIGNALING	16	-0.22972308	-0.7158794	0.8578554	0.9707513	1.0	8765	tags=44%, list=28%, signal=61%
REACTOME_KINESINS	23	-0.2018734	-0.69339067	0.9160305	0.98574317	1.0	9331	tags=48%, list=30%, signal=68%
REACTOME_SIGNALLING_TO_RAS	27	-0.1951858	-0.692784	0.9207161	0.98199075	1.0	1988	tags=11%, list=6%, signal=12%
REACTOME_PROTEIN_FOLDING	51	-0.16721052	-0.6897449	0.96153843	0.9798477	1.0	5986	tags=24%, list=19%, signal=29%
REACTOME_DOUBLE_STRAND_BREAK_REPAIR	22	-0.20207648	-0.66999966	0.9310345	0.98961985	1.0	3930	tags=23%, list=13%, signal=26%
REACTOME_GRB2_EVENTS_IN_ERBB2_SIGNALING	22	-0.19012435	-0.6348431	0.9483568	1.0	1.0	1722	tags=9%, list=6%, signal=10%
REACTOME_SIGNALLING_TO_ERKS	35	-0.16281442	-0.6197575	0.97732997	1.0	1.0	1988	tags=9%, list=6%, signal=9%
REACTOME_REGULATION_OF_INSULIN_LIKE_GROWTH_FACTOR_IGF_ACTIVITY_BY_INSULIN_LIKE_GROWTH_FACTOR_BINDING_PROTEINS_IGFBPS	15	-0.20542152	-0.61438525	0.9392405	1.0	1.0	9678	tags=47%, list=31%, signal=68%
REACTOME_ARMS_MEDIATED_ACTIVATION	17	-0.18981676	-0.58799785	0.96517414	1.0	1.0	315	tags=6%, list=1%, signal=6%
REACTOME_PROLONGED_ERK_ACTIVATION_EVENTS	19	-0.1776011	-0.5822839	0.9586563	1.0	1.0	315	tags=5%, list=1%, signal=5%
REACTOME_POST_CHAPERONIN_TUBULIN_FOLDING_PATHWAY	18	-0.18101719	-0.56356543	0.96029776	1.0	1.0	5986	tags=28%, list=19%, signal=34%
REACTOME_ACTIVATION_OF_CHAPERONE_GENES_BY_XBP1S	43	-0.14103475	-0.5603859	1.0	1.0	1.0	6914	tags=23%, list=22%, signal=30%
REACTOME_TRANSCRIPTIONAL_ACTIVITY_OF_SMAD2_SMAD3_SMAD4_HETEROTRIMER	36	-0.14118844	-0.53113055	0.9948718	1.0	1.0	8392	tags=33%, list=27%, signal=46%
REACTOME_TRAF6_MEDIATED_IRF7_ACTIVATION	18	-0.160565	-0.5056113	0.9903148	1.0	1.0	12964	tags=61%, list=42%, signal=105%
REACTOME_SYNTHESIS_OF_PIPS_AT_THE_GOLGI_MEMBRANE	17	-0.15643005	-0.49626246	0.99766356	0.996949	1.0	5451	tags=18%, list=18%, signal=21%
NAME = Gene set name
SIZE = Number of genes in the gene set after filtering genes not in the expression dataset
ES = Enrichment score for the gene set
NES = Normalized enrichment score
NOM p-value = Nomical P value
FDR q-val = False Discovery Rate
FWER p-val = Familywise-error rate
RANK AT MAX = Position in the ranked list at which the maximum enrichment score occurred
LEADING EDGE = Tags: percentage of gene hits before (ES positive) or after (ES negative) the peak in the running enrichment score; List: percentage of genes in the ranked gene list before (ES positive) or after (ES negative) the peak in the running enrichment score; Signal: enrichment signal strength that combines the two previous statistics
