# Supplementary material for: A network analysis to identify mediators of germline-driven differences in breast cancer prognosis
Source: Nat Commun. 2020 Jan 16;11:312. doi: 10.1038/s41467-019-14100-6 (PMC6965101; doi:10.1038/s41467-019-14100-6)
Supplement: Supplementary file 8 — Supplementary Data 5 [file 41467_2019_14100_MOESM8_ESM.xlsx]

## Sheet: Hallmark-Negative
NAME	SIZE	ES	NES	NOM p-val	FDR q-val	FWER p-val	RANK AT MAX	LEADING EDGE
HALLMARK_ANGIOGENESIS	34	-0.52662504	-18755549	0.0	0.00176	0.002	1887	tags=35%, list=6%, signal=38%
HALLMARK_EPITHELIAL_MESENCHYMAL_TRANSITION	196	-0.38345066	-18424895	0.0	0.0023836743	0.006	7090	tags=40%, list=23%, signal=52%
HALLMARK_HEDGEHOG_SIGNALING	35	-0.48006332	-16975902	0.0017605633	0.009156415	0.036	4481	tags=29%, list=14%, signal=33%
HALLMARK_CHOLESTEROL_HOMEOSTASIS	72	-0.38810512	-16059991	0.008517887	0.015964948	0.081	4131	tags=28%, list=13%, signal=32%
HALLMARK_ANDROGEN_RESPONSE	100	-0.35620382	-15712024	0.0063492064	0.019662453	0.121	9585	tags=46%, list=31%, signal=66%
HALLMARK_UV_RESPONSE_DN	144	-0.34067386	-15625318	0.0	0.017680602	0.131	6846	tags=31%, list=22%, signal=39%
HALLMARK_NOTCH_SIGNALING	32	-0.42854524	-14688776	0.03960396	0.043934327	0.334	9788	tags=47%, list=32%, signal=68%
HALLMARK_TGF_BETA_SIGNALING	54	-0.357361	-141143	0.05	0.06682621	0.52	4984	tags=31%, list=16%, signal=37%
HALLMARK_COAGULATION	123	-0.29678616	-13357637	0.04	0.11812666	0.753	5307	tags=25%, list=17%, signal=30%
HALLMARK_PROTEIN_SECRETION	96	-0.29461667	-12787389	0.08466454	0.17219612	0.896	8187	tags=32%, list=26%, signal=44%
HALLMARK_APICAL_JUNCTION	198	-0.23754491	-11512449	0.17867868	0.40695912	0.997	7037	tags=30%, list=23%, signal=38%
HALLMARK_HEME_METABOLISM	187	-0.23491555	-11287237	0.1978691	0.43270826	0.999	7622	tags=27%, list=25%, signal=36%
HALLMARK_KRAS_SIGNALING_UP	196	-0.22957692	-11190231	0.2012384	0.42517748	1.0	7858	tags=26%, list=25%, signal=34%
HALLMARK_BILE_ACID_METABOLISM	108	-0.22670089	-10018172	0.4375	0.77268195	1.0	5313	tags=21%, list=17%, signal=26%
HALLMARK_MYOGENESIS	196	-0.2051387	-0.9916329	0.47845468	0.75612444	1.0	7471	tags=27%, list=24%, signal=35%
HALLMARK_WNT_BETA_CATENIN_SIGNALING	42	-0.26865515	-0.990584	0.46655232	0.71254456	1.0	8713	tags=31%, list=28%, signal=43%
HALLMARK_PANCREAS_BETA_CELLS	31	-0.27401716	-0.9413223	0.5261324	0.8319261	1.0	7213	tags=26%, list=23%, signal=34%
HALLMARK_GLYCOLYSIS	198	-0.1886806	-0.9104986	0.67142856	0.8849025	1.0	5886	tags=20%, list=19%, signal=24%
HALLMARK_PEROXISOME	102	-0.20158076	-0.88369066	0.71473354	0.9189218	1.0	7159	tags=27%, list=23%, signal=36%
HALLMARK_HYPOXIA	194	-0.16806048	-0.8099589	0.91101056	1.0	1.0	9095	tags=30%, list=29%, signal=43%
HALLMARK_ADIPOGENESIS	195	-0.16345452	-0.79065466	0.9501511	1.0	1.0	8969	tags=28%, list=29%, signal=39%
HALLMARK_OXIDATIVE_PHOSPHORYLATION	198	-0.16218124	-0.7879855	0.9359756	0.9888334	1.0	9887	tags=31%, list=32%, signal=46%
HALLMARK_APOPTOSIS	160	-0.1669412	-0.78545094	0.9312977	0.9491377	1.0	8792	tags=29%, list=28%, signal=41%
HALLMARK_APICAL_SURFACE	43	-0.20384721	-0.7672392	0.8370119	0.93241704	1.0	6099	tags=26%, list=20%, signal=32%
NAME = Gene set name
SIZE = Number of genes in the gene set after filtering genes not in the expression dataset
ES = Enrichment score for the gene set
NES = Normalized enrichment score
NOM p-value = Nomical P value
FDR q-val = False Discovery Rate
FWER p-val = Familywise-error rate
RANK AT MAX = Position in the ranked list at which the maximum enrichment score occurred
LEADING EDGE = Tags: percentage of gene hits before (ES positive) or after (ES negative) the peak in the running enrichment score; List: percentage of genes in the ranked gene list before (ES positive) or after (ES negative) the peak in the running enrichment score; Signal: enrichment signal strength that combines the two previous statistics

## Sheet: Hallmark-Positive
NAME	SIZE	ES	NES	NOM p-val	FDR q-val	FWER p-val	RANK AT MAX	LEADING EDGE
HALLMARK_INTERFERON_ALPHA_RESPONSE	94	0.68807167	31806412	0.0	0.0	0.0	5667	tags=66%, list=18%, signal=80%
HALLMARK_INTERFERON_GAMMA_RESPONSE	197	0.575282	2952553	0.0	0.0	0.0	6806	tags=56%, list=22%, signal=72%
HALLMARK_E2F_TARGETS	199	0.46019202	23827345	0.0	0.0	0.0	7460	tags=46%, list=24%, signal=60%
HALLMARK_G2M_CHECKPOINT	198	0.4215115	21920805	0.0	0.0	0.0	6149	tags=38%, list=20%, signal=47%
HALLMARK_ALLOGRAFT_REJECTION	195	0.38909298	2029614	0.0	2260	0.001	8399	tags=48%, list=27%, signal=66%
HALLMARK_MYC_TARGETS_V2	58	0.46567178	19340912	0.0	39.5	0.002	9383	tags=57%, list=30%, signal=81%
HALLMARK_IL6_JAK_STAT3_SIGNALING	84	0.3865788	17664762	0.0	0.0035444524	0.017	8466	tags=44%, list=27%, signal=60%
HALLMARK_ESTROGEN_RESPONSE_LATE	196	0.33404014	17210191	0.0	0.004353533	0.025	7510	tags=34%, list=24%, signal=45%
HALLMARK_MYC_TARGETS_V1	196	0.332648	17095143	0.0	0.004232334	0.027	7257	tags=37%, list=23%, signal=48%
HALLMARK_UV_RESPONSE_UP	155	0.32522365	1625321	0.0	0.007768282	0.053	5901	tags=32%, list=19%, signal=39%
HALLMARK_KRAS_SIGNALING_DN	182	0.30211505	15181512	0.009287925	0.01881246	0.135	6656	tags=33%, list=21%, signal=42%
HALLMARK_DNA_REPAIR	141	0.290429	14165462	0.0053908355	0.040916648	0.293	6534	tags=34%, list=21%, signal=43%
HALLMARK_COMPLEMENT	192	0.26137584	13416775	0.012658228	0.07125693	0.482	5323	tags=26%, list=17%, signal=31%
HALLMARK_P53_PATHWAY	199	0.24876584	12895981	0.024861878	0.10361231	0.662	7567	tags=32%, list=24%, signal=42%
HALLMARK_TNFA_SIGNALING_VIA_NFKB	198	0.24958564	12780389	0.055393588	0.10694902	0.696	7735	tags=33%, list=25%, signal=44%
HALLMARK_ESTROGEN_RESPONSE_EARLY	198	0.24360077	12540109	0.06051873	0.12219409	0.762	7966	tags=29%, list=26%, signal=38%
HALLMARK_MITOTIC_SPINDLE	199	0.2365328	12267088	0.06575342	0.14507826	0.825	7038	tags=29%, list=23%, signal=37%
HALLMARK_UNFOLDED_PROTEIN_RESPONSE	111	0.24067947	11361289	0.17794487	0.26867843	0.973	7215	tags=29%, list=23%, signal=37%
HALLMARK_XENOBIOTIC_METABOLISM	189	0.19570851	10026895	0.4355301	0.6001267	1.0	9515	tags=35%, list=31%, signal=50%
HALLMARK_REACTIVE_OXIGEN_SPECIES_PATHWAY	47	0.23795615	0.94357675	0.5733634	0.78133464	1.0	7540	tags=28%, list=24%, signal=36%
HALLMARK_MTORC1_SIGNALING	198	0.17845254	0.930261	0.68508285	0.78628016	1.0	7451	tags=26%, list=24%, signal=34%
HALLMARK_SPERMATOGENESIS	115	0.19273412	0.9114289	0.6439791	0.8067689	1.0	6149	tags=21%, list=20%, signal=26%
HALLMARK_IL2_STAT5_SIGNALING	198	0.17547178	0.895301	0.77322406	0.8205802	1.0	7987	tags=31%, list=26%, signal=42%
HALLMARK_INFLAMMATORY_RESPONSE	196	0.16299096	0.84638256	0.9142012	0.9069778	1.0	7790	tags=27%, list=25%, signal=35%
HALLMARK_PI3K_AKT_MTOR_SIGNALING	103	0.1805113	0.84114146	0.8230563	0.8810687	1.0	8424	tags=32%, list=27%, signal=44%
HALLMARK_FATTY_ACID_METABOLISM	154	0.1634602	0.8130487	0.90983605	0.89553684	1.0	7102	tags=26%, list=23%, signal=34%
NAME = Gene set name
SIZE = Number of genes in the gene set after filtering genes not in the expression dataset
ES = Enrichment score for the gene set
NES = Normalized enrichment score
NOM p-value = Nomical P value
FDR q-val = False Discovery Rate
FWER p-val = Familywise-error rate
RANK AT MAX = Position in the ranked list at which the maximum enrichment score occurred
LEADING EDGE = Tags: percentage of gene hits before (ES positive) or after (ES negative) the peak in the running enrichment score; List: percentage of genes in the ranked gene list before (ES positive) or after (ES negative) the peak in the running enrichment score; Signal: enrichment signal strength that combines the two previous statistics

## Sheet: Reactome-Positive
NAME	SIZE	ES	NES	NOM p-val	FDR q-val	FWER p-val	RANK AT MAX	LEADING EDGE
REACTOME_INTERFERON_ALPHA_BETA_SIGNALING	51	0.67972666	27267728	0.0	0.0	0.0	7570	tags=75%, list=24%, signal=98%
REACTOME_INTERFERON_SIGNALING	142	0.54629886	26911404	0.0	0.0	0.0	7384	tags=56%, list=24%, signal=73%
REACTOME_PROCESSING_OF_CAPPED_INTRON_CONTAINING_PRE_MRNA	133	0.49638915	24010265	0.0	0.0	0.0	8090	tags=55%, list=26%, signal=74%
REACTOME_MRNA_PROCESSING	152	0.4777871	23691323	0.0	0.0	0.0	8090	tags=53%, list=26%, signal=72%
REACTOME_MRNA_SPLICING	104	0.5091087	23659015	0.0	0.0	0.0	8090	tags=56%, list=26%, signal=75%
REACTOME_DNA_STRAND_ELONGATION	30	0.65939724	23452265	0.0	0.0	0.0	5907	tags=67%, list=19%, signal=82%
REACTOME_INTERFERON_GAMMA_SIGNALING	60	0.54144716	22717288	0.0	3788.27	0.002	7790	tags=57%, list=25%, signal=76%
REACTOME_ANTIVIRAL_MECHANISM_BY_IFN_STIMULATED_GENES	65	0.5209008	22183938	0.0	490.362	0.003	7348	tags=54%, list=24%, signal=70%
REACTOME_ACTIVATION_OF_ATR_IN_RESPONSE_TO_REPLICATION_STRESS	35	0.5993187	22094824	0.0	5829.97	0.004	9126	tags=71%, list=29%, signal=101%
REACTOME_IMMUNOREGULATORY_INTERACTIONS_BETWEEN_A_LYMPHOID_AND_A_NON_LYMPHOID_CELL	61	0.5099886	21930256	0.0	942.77	0.007	8113	tags=54%, list=26%, signal=73%
REACTOME_S_PHASE	105	0.46500856	21856391	0.0	9710.99	0.008	8151	tags=51%, list=26%, signal=70%
REACTOME_TRANSPORT_OF_MATURE_TRANSCRIPT_TO_CYTOPLASM	51	0.5334408	2164127	0.0	0.0011175586	0.01	8882	tags=67%, list=29%, signal=93%
REACTOME_CLEAVAGE_OF_GROWING_TRANSCRIPT_IN_THE_TERMINATION_REGION_	41	0.55862606	21525564	0.0	0.0011280838	0.011	8882	tags=68%, list=29%, signal=96%
REACTOME_EXTENSION_OF_TELOMERES	27	0.6085361	21512284	0.0	0.0010475063	0.011	8081	tags=70%, list=26%, signal=95%
REACTOME_CELL_CYCLE_MITOTIC	305	0.3946989	21458766	0.0	977.673	0.011	7996	tags=44%, list=26%, signal=59%
REACTOME_SYNTHESIS_OF_DNA	89	0.47082573	21424265	0.0	916.568	0.011	8151	tags=53%, list=26%, signal=71%
REACTOME_MRNA_3_END_PROCESSING	32	0.5886074	21392398	0.0	862.652	0.011	8882	tags=78%, list=29%, signal=109%
REACTOME_G2_M_CHECKPOINTS	41	0.55536705	21365516	0.0	9763.73	0.013	9126	tags=66%, list=29%, signal=93%
REACTOME_PD1_SIGNALING	17	0.69393265	2131721	0.0	0.0010699364	0.015	8847	tags=82%, list=29%, signal=115%
REACTOME_CYTOKINE_SIGNALING_IN_IMMUNE_SYSTEM	248	0.4020369	2131434	0.0	0.0010164395	0.015	7917	tags=46%, list=26%, signal=61%
REACTOME_DNA_REPLICATION	183	0.416713	21199918	0.0	0.0012425705	0.019	8151	tags=48%, list=26%, signal=65%
REACTOME_ACTIVATION_OF_THE_PRE_REPLICATIVE_COMPLEX	30	0.57880044	21088967	0.0	0.0011860899	0.019	5907	tags=60%, list=19%, signal=74%
REACTOME_MITOTIC_G2_G2_M_PHASES	78	0.46803164	21056361	0.0	0.0011345209	0.019	6932	tags=45%, list=22%, signal=58%
REACTOME_PHOSPHORYLATION_OF_CD3_AND_TCR_ZETA_CHAINS	15	0.68989426	20942957	0.0	0.0010872491	0.019	8847	tags=80%, list=29%, signal=112%
REACTOME_BASE_EXCISION_REPAIR	19	0.6291582	2024205	0.002247191	0.002425553	0.044	4434	tags=42%, list=14%, signal=49%
REACTOME_CHEMOKINE_RECEPTORS_BIND_CHEMOKINES	48	0.48967326	19871299	0.0	0.004035449	0.075	6667	tags=56%, list=21%, signal=72%
REACTOME_CELL_CYCLE	391	0.35243508	1971607	0.0	0.005004665	0.095	7038	tags=37%, list=23%, signal=47%
REACTOME_LOSS_OF_NLP_FROM_MITOTIC_CENTROSOMES	56	0.46563283	19527072	0.0	0.0061168703	0.119	5081	tags=39%, list=16%, signal=47%
REACTOME_GLOBAL_GENOMIC_NER_GG_NER	33	0.5324619	1939366	0.0	0.0071932217	0.143	8081	tags=64%, list=26%, signal=86%
REACTOME_G0_AND_EARLY_G1	24	0.5753444	19369045	0.0	0.0072380267	0.147	4258	tags=42%, list=14%, signal=48%
REACTOME_RESOLUTION_OF_AP_SITES_VIA_THE_MULTIPLE_NUCLEOTIDE_PATCH_REPLACEMENT_PATHWAY	17	0.6295624	19229683	0.0	0.008573395	0.178	4434	tags=41%, list=14%, signal=48%
REACTOME_GENERATION_OF_SECOND_MESSENGER_MOLECULES	26	0.55234	19196601	0.0023201855	0.00878026	0.187	8847	tags=73%, list=29%, signal=102%
REACTOME_MITOTIC_M_M_G1_PHASES	163	0.3856526	1906713	0.0	0.009991108	0.213	8151	tags=47%, list=26%, signal=63%
REACTOME_RECRUITMENT_OF_MITOTIC_CENTROSOME_PROTEINS_AND_COMPLEXES	63	0.45835227	19010327	0.0	0.010190703	0.221	6464	tags=43%, list=21%, signal=54%
REACTOME_LAGGING_STRAND_SYNTHESIS	19	0.59552336	19007607	0.0045351475	0.009899541	0.221	8081	tags=68%, list=26%, signal=92%
REACTOME_FORMATION_OF_TUBULIN_FOLDING_INTERMEDIATES_BY_CCT_TRIC	21	0.5707541	18944346	0.002247191	0.0101784505	0.233	7700	tags=52%, list=25%, signal=70%
REACTOME_RNA_POL_II_TRANSCRIPTION	95	0.40741572	18723025	0.0	0.0125369495	0.288	7371	tags=43%, list=24%, signal=56%
REACTOME_PURINE_METABOLISM	33	0.5107103	1863679	0.0049261083	0.013159088	0.305	8679	tags=52%, list=28%, signal=71%
REACTOME_NUCLEOTIDE_EXCISION_REPAIR	49	0.45242906	18270376	0.0045871558	0.017819295	0.39	8081	tags=55%, list=26%, signal=74%
REACTOME_MRNA_SPLICING_MINOR_PATHWAY	41	0.47356397	18219885	0.0046838406	0.018009951	0.401	7806	tags=51%, list=25%, signal=68%
REACTOME_RIG_I_MDA5_MEDIATED_INDUCTION_OF_IFN_ALPHA_BETA_PATHWAYS	60	0.42489728	1821644	0.0	0.01776745	0.403	7320	tags=43%, list=24%, signal=57%
REACTOME_NEP_NS2_INTERACTS_WITH_THE_CELLULAR_EXPORT_MACHINERY	27	0.5093518	17987708	0.0022522523	0.02147121	0.477	7917	tags=59%, list=26%, signal=80%
REACTOME_TCR_SIGNALING	50	0.4505439	17959188	0.0022935779	0.021653466	0.484	8334	tags=56%, list=27%, signal=76%
REACTOME_DNA_REPAIR	105	0.38334292	17948946	0.0	0.021283405	0.488	6753	tags=35%, list=22%, signal=45%
REACTOME_M_G1_TRANSITION	77	0.40059245	17918416	0.0	0.021462237	0.504	8151	tags=49%, list=26%, signal=67%
REACTOME_PROCESSIVE_SYNTHESIS_ON_THE_LAGGING_STRAND	15	0.6055645	17862992	0.0021645022	0.021966394	0.519	5483	tags=53%, list=18%, signal=65%
REACTOME_TRANSCRIPTION_COUPLED_NER_TC_NER	44	0.46654794	17844447	0.0	0.021916904	0.529	8081	tags=57%, list=26%, signal=77%
REACTOME_REGULATION_OF_GLUCOKINASE_BY_GLUCOKINASE_REGULATORY_PROTEIN	27	0.4934472	17517474	0.004464286	0.028201591	0.626	9646	tags=67%, list=31%, signal=97%
REACTOME_DOWNSTREAM_TCR_SIGNALING	33	0.48306778	17506411	0.00243309	0.027844863	0.63	6886	tags=55%, list=22%, signal=70%
REACTOME_MITOTIC_PROMETAPHASE	82	0.38238353	17497865	0.0	0.027621966	0.632	7936	tags=45%, list=26%, signal=60%
REACTOME_FANCONI_ANEMIA_PATHWAY	21	0.5207859	17446909	0.011494253	0.028300906	0.65	4077	tags=29%, list=13%, signal=33%
REACTOME_METABOLISM_OF_NON_CODING_RNA	48	0.42756954	17376747	0.004705882	0.029280752	0.665	10086	tags=65%, list=33%, signal=96%
REACTOME_TRANSPORT_OF_MATURE_MRNA_DERIVED_FROM_AN_INTRONLESS_TRANSCRIPT	32	0.48588222	17343965	0.0070093456	0.029477635	0.675	8868	tags=63%, list=29%, signal=87%
REACTOME_PROCESSING_OF_CAPPED_INTRONLESS_PRE_MRNA	23	0.5176585	17303612	0.009615385	0.029780295	0.689	10086	tags=70%, list=33%, signal=103%
REACTOME_SIGNALING_BY_FGFR1_FUSION_MUTANTS	18	0.536258	1720296	0.024774775	0.03175367	0.729	6538	tags=61%, list=21%, signal=77%
REACTOME_MITOTIC_G1_G1_S_PHASES	131	0.3497869	1699321	0.0	0.036753595	0.786	6908	tags=38%, list=22%, signal=49%
REACTOME_CELL_CYCLE_CHECKPOINTS	110	0.3567749	16856859	0.0	0.0401316	0.827	8151	tags=42%, list=26%, signal=57%
REACTOME_PREFOLDIN_MEDIATED_TRANSFER_OF_SUBSTRATE_TO_CCT_TRIC	27	0.48154768	16772283	0.021077283	0.042099822	0.841	8322	tags=44%, list=27%, signal=61%
REACTOME_TRANSPORT_OF_RIBONUCLEOPROTEINS_INTO_THE_HOST_NUCLEUS	27	0.48057067	16694083	0.01826484	0.044226147	0.858	8666	tags=56%, list=28%, signal=77%
REACTOME_NEGATIVE_REGULATORS_OF_RIG_I_MDA5_SIGNALING	30	0.45562893	16621779	0.021141648	0.046190795	0.874	7260	tags=47%, list=23%, signal=61%
REACTOME_G1_S_TRANSITION	106	0.34633875	16304847	0.0	0.05797859	0.922	8151	tags=42%, list=26%, signal=57%
REACTOME_ADAPTIVE_IMMUNE_SYSTEM	500	0.2853464	1621658	0.0	0.060871437	0.941	7400	tags=34%, list=24%, signal=43%
REACTOME_INTERACTIONS_OF_VPR_WITH_HOST_CELLULAR_PROTEINS	32	0.44816115	16189841	0.013824885	0.061210252	0.943	7917	tags=50%, list=26%, signal=67%
REACTOME_INTRINSIC_PATHWAY_FOR_APOPTOSIS	29	0.45635515	16178188	0.016241299	0.060735747	0.944	9963	tags=59%, list=32%, signal=86%
REACTOME_ORC1_REMOVAL_FROM_CHROMATIN	64	0.3805776	15989906	0.005194805	0.068560444	0.967	7257	tags=41%, list=23%, signal=53%
REACTOME_PLC_BETA_MEDIATED_EVENTS	40	0.4070653	15897121	0.020253165	0.07247052	0.976	5182	tags=33%, list=17%, signal=39%
REACTOME_FORMATION_OF_THE_HIV1_EARLY_ELONGATION_COMPLEX	29	0.43784025	15873076	0.011389522	0.072774395	0.977	6534	tags=48%, list=21%, signal=61%
REACTOME_ASSEMBLY_OF_THE_PRE_REPLICATIVE_COMPLEX	62	0.37423643	15847089	0.014117647	0.073162675	0.98	7257	tags=42%, list=23%, signal=55%
REACTOME_POST_CHAPERONIN_TUBULIN_FOLDING_PATHWAY	18	0.5066792	1581321	0.028169014	0.07415015	0.982	6898	tags=50%, list=22%, signal=64%
REACTOME_TRANSCRIPTION	189	0.30782908	15662246	0.0	0.081116006	0.992	6182	tags=31%, list=20%, signal=39%
REACTOME_DAG_AND_IP3_SIGNALING	30	0.42777148	15616806	0.015981736	0.08247126	0.993	5182	tags=33%, list=17%, signal=40%
REACTOME_CYCLIN_A_B1_ASSOCIATED_EVENTS_DURING_G2_M_TRANSITION	15	0.5145378	15517298	0.046025105	0.0871007	0.994	7808	tags=47%, list=25%, signal=62%
REACTOME_CHROMOSOME_MAINTENANCE	113	0.32036307	15359097	0.008547009	0.09597734	0.996	8104	tags=41%, list=26%, signal=55%
REACTOME_FACTORS_INVOLVED_IN_MEGAKARYOCYTE_DEVELOPMENT_AND_PLATELET_PRODUCTION	111	0.32249975	15238839	0.0076530613	0.102115415	0.997	7502	tags=38%, list=24%, signal=50%
REACTOME_HOST_INTERACTIONS_OF_HIV_FACTORS	121	0.31627813	15155926	0.0025445293	0.10658605	0.997	7917	tags=39%, list=26%, signal=52%
REACTOME_GROWTH_HORMONE_RECEPTOR_SIGNALING	22	0.45635125	15144764	0.054421768	0.10593798	0.998	2217	tags=27%, list=7%, signal=29%
REACTOME_LATE_PHASE_OF_HIV_LIFE_CYCLE	96	0.32622093	15112779	0.005291005	0.106708206	0.998	7348	tags=38%, list=24%, signal=49%
REACTOME_MRNA_CAPPING	29	0.4194929	1510694	0.041564792	0.10595691	0.998	6534	tags=45%, list=21%, signal=57%
REACTOME_FORMATION_OF_INCISION_COMPLEX_IN_GG_NER	21	0.44898123	14951835	0.050660793	0.116651304	0.999	6534	tags=52%, list=21%, signal=66%
REACTOME_HIV_LIFE_CYCLE	110	0.31833583	14879181	0.007853403	0.12087894	1.0	7348	tags=35%, list=24%, signal=46%
REACTOME_SYNTHESIS_OF_PIPS_AT_THE_GOLGI_MEMBRANE	17	0.48141488	14802843	0.059080962	0.12556852	1.0	10016	tags=59%, list=32%, signal=87%
REACTOME_ER_PHAGOSOME_PATHWAY	58	0.34995452	14718447	0.014051522	0.131141	1.0	8151	tags=43%, list=26%, signal=58%
REACTOME_COMPLEMENT_CASCADE	26	0.42206994	14693048	0.047826085	0.1318013	1.0	8180	tags=46%, list=26%, signal=63%
REACTOME_CA_DEPENDENT_EVENTS	28	0.41312546	14687761	0.04761905	0.13072494	1.0	5182	tags=29%, list=17%, signal=34%
REACTOME_METABOLISM_OF_NUCLEOTIDES	70	0.33632752	14655331	0.019607844	0.1320137	1.0	5018	tags=27%, list=16%, signal=32%
REACTOME_PEPTIDE_LIGAND_BINDING_RECEPTORS	143	0.29750574	14603122	0.010752688	0.13480867	1.0	5336	tags=31%, list=17%, signal=37%
REACTOME_HIV_INFECTION	189	0.28645575	14563994	0.005509642	0.13627523	1.0	7917	tags=36%, list=26%, signal=48%
REACTOME_REGULATORY_RNA_PATHWAYS	21	0.4462424	14414802	0.039911307	0.1478034	1.0	7952	tags=52%, list=26%, signal=70%
REACTOME_G_ALPHA_I_SIGNALLING_EVENTS	159	0.28646657	14399524	0.0027472528	0.14747041	1.0	5336	tags=29%, list=17%, signal=35%
REACTOME_RIP_MEDIATED_NFKB_ACTIVATION_VIA_DAI	18	0.45471907	14260683	0.08189655	0.15850501	1.0	4739	tags=33%, list=15%, signal=39%
REACTOME_E2F_MEDIATED_REGULATION_OF_DNA_REPLICATION	34	0.3878202	14257864	0.049327355	0.1570697	1.0	4113	tags=32%, list=13%, signal=37%
REACTOME_GLUCONEOGENESIS	30	0.387511	14043673	0.08095238	0.17795362	1.0	9987	tags=57%, list=32%, signal=83%
REACTOME_ACTIVATION_OF_CHAPERONE_GENES_BY_XBP1S	43	0.35215926	13946978	0.06175772	0.18608911	1.0	4578	tags=26%, list=15%, signal=30%
REACTOME_GENERIC_TRANSCRIPTION_PATHWAY	330	0.24964496	13709998	0.0	0.21169573	1.0	7496	tags=32%, list=24%, signal=42%
REACTOME_FORMATION_OF_RNA_POL_II_ELONGATION_COMPLEX_	39	0.35920852	13700043	0.082125604	0.2107093	1.0	7794	tags=44%, list=25%, signal=58%
REACTOME_FORMATION_OF_TRANSCRIPTION_COUPLED_NER_TC_NER_REPAIR_COMPLEX	29	0.37524438	13563336	0.07482993	0.22583085	1.0	6534	tags=45%, list=21%, signal=57%
REACTOME_PROTEIN_FOLDING	51	0.3280573	13546228	0.070217915	0.22585672	1.0	8918	tags=37%, list=29%, signal=52%
REACTOME_G1_S_SPECIFIC_TRANSCRIPTION	18	0.43791008	13470412	0.10250569	0.23367468	1.0	4097	tags=33%, list=13%, signal=38%
REACTOME_INNATE_IMMUNE_SYSTEM	214	0.2571872	13467355	0.0091743115	0.23173656	1.0	7357	tags=32%, list=24%, signal=41%
REACTOME_ANTIGEN_PROCESSING_UBIQUITINATION_PROTEASOME_DEGRADATION	194	0.25705102	13458624	0.008287293	0.23050903	1.0	7776	tags=32%, list=25%, signal=42%
REACTOME_COSTIMULATION_BY_THE_CD28_FAMILY	59	0.31264734	13381343	0.06807512	0.23907247	1.0	8847	tags=47%, list=29%, signal=66%
REACTOME_PKA_MEDIATED_PHOSPHORYLATION_OF_CREB	16	0.4581643	13337637	0.12917595	0.2429023	1.0	5182	tags=31%, list=17%, signal=37%
REACTOME_ABORTIVE_ELONGATION_OF_HIV1_TRANSCRIPT_IN_THE_ABSENCE_OF_TAT	19	0.41466883	13313419	0.12413793	0.24403237	1.0	5507	tags=42%, list=18%, signal=51%
REACTOME_CLASS_I_MHC_MEDIATED_ANTIGEN_PROCESSING_PRESENTATION	232	0.25265154	13293924	0.009036144	0.24410383	1.0	7776	tags=31%, list=25%, signal=42%
REACTOME_HS_GAG_DEGRADATION	19	0.41666785	13232979	0.13461539	0.2502813	1.0	6044	tags=37%, list=19%, signal=46%
REACTOME_SIGNALING_BY_FGFR_MUTANTS	39	0.33853534	13159305	0.07906977	0.25814715	1.0	6538	tags=41%, list=21%, signal=52%
REACTOME_DESTABILIZATION_OF_MRNA_BY_BRF1	17	0.41716754	13104708	0.12962963	0.26440036	1.0	10505	tags=53%, list=34%, signal=80%
REACTOME_HS_GAG_BIOSYNTHESIS	31	0.36886534	13075241	0.12589073	0.2664134	1.0	6230	tags=39%, list=20%, signal=48%
REACTOME_DOWNSTREAM_SIGNAL_TRANSDUCTION	89	0.2868033	12957342	0.07012987	0.2817802	1.0	6538	tags=31%, list=21%, signal=40%
REACTOME_RNA_POL_I_TRANSCRIPTION_TERMINATION	21	0.39649987	12950708	0.1556064	0.28033134	1.0	6534	tags=43%, list=21%, signal=54%
REACTOME_PHOSPHOLIPASE_C_MEDIATED_CASCADE	48	0.32064432	12856988	0.104444444	0.2928321	1.0	6174	tags=31%, list=20%, signal=39%
REACTOME_BASIGIN_INTERACTIONS	25	0.3665876	12845969	0.10606061	0.29218242	1.0	2768	tags=16%, list=9%, signal=18%
REACTOME_TELOMERE_MAINTENANCE	70	0.29663038	12808405	0.085784316	0.29574454	1.0	6384	tags=31%, list=21%, signal=39%
REACTOME_KINESINS	23	0.3799168	12775315	0.13839285	0.298425	1.0	4501	tags=26%, list=15%, signal=30%
REACTOME_SIGNALING_BY_FGFR_IN_DISEASE	117	0.2693809	12775061	0.061007958	0.29585424	1.0	4315	tags=23%, list=14%, signal=27%
REACTOME_SIGNALING_BY_FGFR1_MUTANTS	26	0.36410436	12721243	0.1546841	0.30174747	1.0	7173	tags=46%, list=23%, signal=60%
REACTOME_REGULATION_OF_MITOTIC_CELL_CYCLE	76	0.28622362	12690537	0.07772021	0.30416176	1.0	8151	tags=34%, list=26%, signal=46%
REACTOME_MICRORNA_MIRNA_BIOGENESIS	18	0.40496007	12683502	0.15652174	0.3028811	1.0	7952	tags=50%, list=26%, signal=67%
REACTOME_TRANSCRIPTIONAL_REGULATION_OF_WHITE_ADIPOCYTE_DIFFERENTIATION	71	0.28936273	12549218	0.105	0.32288137	1.0	7529	tags=39%, list=24%, signal=52%
REACTOME_INHIBITION_OF_INSULIN_SECRETION_BY_ADRENALINE_NORADRENALINE	24	0.3740347	1254038	0.14719626	0.32177132	1.0	5182	tags=33%, list=17%, signal=40%
REACTOME_DESTABILIZATION_OF_MRNA_BY_TRISTETRAPROLIN_TTP	17	0.40816665	12502983	0.18629551	0.32528308	1.0	5230	tags=29%, list=17%, signal=35%
REACTOME_ACTIVATION_OF_NF_KAPPAB_IN_B_CELLS	60	0.29106012	12448692	0.10539216	0.33225352	1.0	8151	tags=37%, list=26%, signal=50%
REACTOME_GLUCOSE_TRANSPORT	36	0.33149973	12406113	0.14893617	0.33744085	1.0	9646	tags=53%, list=31%, signal=77%
REACTOME_FORMATION_OF_FIBRIN_CLOT_CLOTTING_CASCADE	24	0.35727763	122357	0.18655097	0.36549452	1.0	9125	tags=46%, list=29%, signal=65%
REACTOME_RNA_POL_II_PRE_TRANSCRIPTION_EVENTS	54	0.29361352	12167807	0.13768116	0.37570396	1.0	6534	tags=31%, list=21%, signal=40%
REACTOME_APC_C_CDH1_MEDIATED_DEGRADATION_OF_CDC20_AND_OTHER_APC_C_CDH1_TARGETED_PROTEINS_IN_LATE_MITOSIS_EARLY_G1	63	0.28091222	1210219	0.15081206	0.38557243	1.0	8151	tags=37%, list=26%, signal=49%
REACTOME_SIGNALING_BY_ERBB2	96	0.26436085	12063997	0.12135922	0.38989317	1.0	4315	tags=22%, list=14%, signal=25%
REACTOME_REGULATION_OF_KIT_SIGNALING	16	0.40111744	12063956	0.22544643	0.3868572	1.0	6390	tags=44%, list=21%, signal=55%
REACTOME_GLYCOLYSIS	26	0.35543895	12059159	0.22624435	0.38499507	1.0	2587	tags=23%, list=8%, signal=25%
REACTOME_APC_C_CDC20_MEDIATED_DEGRADATION_OF_CYCLIN_B	19	0.37568945	12053853	0.1805869	0.3830744	1.0	4674	tags=26%, list=15%, signal=31%
REACTOME_CDT1_ASSOCIATION_WITH_THE_CDC6_ORC_ORIGIN_COMPLEX	53	0.29370156	12000347	0.14942528	0.39047983	1.0	8151	tags=38%, list=26%, signal=51%
REACTOME_SIGNALING_BY_HIPPO	20	0.369847	11994392	0.21681416	0.3887166	1.0	4694	tags=35%, list=15%, signal=41%
REACTOME_SIGNALING_BY_EGFR_IN_CANCER	104	0.25609893	11988292	0.1318408	0.38706997	1.0	4315	tags=20%, list=14%, signal=23%
REACTOME_RNA_POL_II_TRANSCRIPTION_PRE_INITIATION_AND_PROMOTER_OPENING	39	0.31069437	11972586	0.17848411	0.38731655	1.0	6534	tags=33%, list=21%, signal=42%
REACTOME_ANTIGEN_ACTIVATES_B_CELL_RECEPTOR_LEADING_TO_GENERATION_OF_SECOND_MESSENGERS	29	0.33599436	11961234	0.1977528	0.38667548	1.0	8739	tags=48%, list=28%, signal=67%
REACTOME_HEPARAN_SULFATE_HEPARIN_HS_GAG_METABOLISM	51	0.29182446	11907222	0.18372704	0.394214	1.0	7181	tags=35%, list=23%, signal=46%
REACTOME_UNFOLDED_PROTEIN_RESPONSE	75	0.26810977	11899592	0.15328467	0.39303717	1.0	5230	tags=23%, list=17%, signal=27%
REACTOME_P75_NTR_RECEPTOR_MEDIATED_SIGNALLING	79	0.26975253	11893067	0.15064935	0.39143807	1.0	9038	tags=39%, list=29%, signal=55%
REACTOME_SMAD2_SMAD3_SMAD4_HETEROTRIMER_REGULATES_TRANSCRIPTION	25	0.35257986	11872382	0.20323326	0.3922511	1.0	2219	tags=20%, list=7%, signal=22%
REACTOME_AMINO_ACID_TRANSPORT_ACROSS_THE_PLASMA_MEMBRANE	29	0.33150306	11813834	0.21286032	0.40058196	1.0	8407	tags=28%, list=27%, signal=38%
REACTOME_APOPTOSIS	140	0.23738825	11793392	0.1452514	0.4019099	1.0	10069	tags=40%, list=32%, signal=59%
REACTOME_CYCLIN_E_ASSOCIATED_EVENTS_DURING_G1_S_TRANSITION_	61	0.27614167	11770613	0.19612591	0.40358943	1.0	7257	tags=33%, list=23%, signal=43%
REACTOME_G_ALPHA_Z_SIGNALLING_EVENTS	43	0.29468393	11767874	0.20334928	0.4013009	1.0	5182	tags=28%, list=17%, signal=33%
REACTOME_TRAFFICKING_OF_GLUR2_CONTAINING_AMPA_RECEPTORS	15	0.38707215	11756532	0.24647887	0.40074503	1.0	6646	tags=40%, list=21%, signal=51%
REACTOME_AMINO_ACID_AND_OLIGOPEPTIDE_SLC_TRANSPORTERS	44	0.29907393	11754717	0.18981482	0.39829728	1.0	4103	tags=16%, list=13%, signal=18%
REACTOME_TRAFFICKING_OF_AMPA_RECEPTORS	25	0.34353152	11714914	0.22425629	0.40341753	1.0	4416	tags=32%, list=14%, signal=37%
REACTOME_CONVERSION_FROM_APC_C_CDC20_TO_APC_C_CDH1_IN_LATE_ANAPHASE	16	0.38162294	11649182	0.24680851	0.41338944	1.0	6602	tags=38%, list=21%, signal=48%
REACTOME_SCFSKP2_MEDIATED_DEGRADATION_OF_P27_P21	52	0.27749684	11644561	0.19282511	0.41155934	1.0	8151	tags=35%, list=26%, signal=47%
REACTOME_TRAF6_MEDIATED_IRF7_ACTIVATION	18	0.36538503	11636617	0.21935484	0.4106544	1.0	10005	tags=56%, list=32%, signal=82%
REACTOME_ANTIGEN_PRESENTATION_FOLDING_ASSEMBLY_AND_PEPTIDE_LOADING_OF_CLASS_I_MHC	21	0.35167593	1162394	0.2361111	0.41040474	1.0	7570	tags=38%, list=24%, signal=50%
REACTOME_MHC_CLASS_II_ANTIGEN_PRESENTATION	87	0.25389302	11618224	0.17661098	0.4087112	1.0	7378	tags=34%, list=24%, signal=45%
REACTOME_SIGNALING_BY_ILS	104	0.250902	11568098	0.17232376	0.41590703	1.0	8008	tags=36%, list=26%, signal=48%
REACTOME_IL_2_SIGNALING	39	0.30461198	1153611	0.23419204	0.4195719	1.0	6538	tags=36%, list=21%, signal=45%
REACTOME_RNA_POL_I_TRANSCRIPTION_INITIATION	24	0.35078156	11534153	0.26450115	0.41724735	1.0	6534	tags=42%, list=21%, signal=53%
REACTOME_ANTIGEN_PROCESSING_CROSS_PRESENTATION	72	0.25896245	11360347	0.18765432	0.45161885	1.0	8399	tags=38%, list=27%, signal=51%
REACTOME_REGULATION_OF_INSULIN_SECRETION_BY_GLUCAGON_LIKE_PEPTIDE1	39	0.29946062	11322488	0.2986111	0.45705247	1.0	5182	tags=33%, list=17%, signal=40%
REACTOME_REGULATION_OF_INSULIN_SECRETION	81	0.2538589	11303159	0.2189781	0.45843095	1.0	5197	tags=26%, list=17%, signal=31%
REACTOME_SIGNALING_BY_THE_B_CELL_RECEPTOR_BCR	120	0.23496354	11286784	0.171123	0.45901525	1.0	7486	tags=30%, list=24%, signal=39%
REACTOME_CLASS_A1_RHODOPSIN_LIKE_RECEPTORS	234	0.21403289	11272161	0.14670658	0.4595136	1.0	5336	tags=24%, list=17%, signal=29%
REACTOME_TRIF_MEDIATED_TLR3_SIGNALING	72	0.25883693	11245285	0.24761905	0.462472	1.0	3783	tags=21%, list=12%, signal=24%
REACTOME_NEF_MEDIATES_DOWN_MODULATION_OF_CELL_SURFACE_RECEPTORS_BY_RECRUITING_THEM_TO_CLATHRIN_ADAPTERS	21	0.34036055	11214437	0.2881356	0.46663573	1.0	7570	tags=38%, list=24%, signal=50%
REACTOME_SIGNALING_BY_FGFR	103	0.23719366	11170266	0.22278482	0.47360682	1.0	4315	tags=20%, list=14%, signal=24%
REACTOME_ACYL_CHAIN_REMODELLING_OF_PE	20	0.33496252	11130493	0.32822758	0.48018086	1.0	10535	tags=65%, list=34%, signal=98%
REACTOME_INHIBITION_OF_THE_PROTEOLYTIC_ACTIVITY_OF_APC_C_REQUIRED_FOR_THE_ONSET_OF_ANAPHASE_BY_MITOTIC_SPINDLE_CHECKPOINT_COMPONENTS	18	0.35532647	11120074	0.3042553	0.47933778	1.0	4674	tags=28%, list=15%, signal=33%
REACTOME_ACTIVATION_OF_BH3_ONLY_PROTEINS	16	0.3671619	11040475	0.3156733	0.49399054	1.0	11289	tags=63%, list=36%, signal=98%
REACTOME_BILE_ACID_AND_BILE_SALT_METABOLISM	24	0.32929897	11016747	0.32786885	0.496373	1.0	3003	tags=21%, list=10%, signal=23%
REACTOME_APC_CDC20_MEDIATED_DEGRADATION_OF_NEK2A	21	0.33159932	11013439	0.30482456	0.49409017	1.0	4674	tags=24%, list=15%, signal=28%
REACTOME_DOWNSTREAM_SIGNALING_OF_ACTIVATED_FGFR	92	0.24051921	1100965	0.25745258	0.49189758	1.0	6390	tags=27%, list=21%, signal=34%
REACTOME_GLUCOSE_METABOLISM	63	0.2573695	10973513	0.2725	0.49694335	1.0	2677	tags=17%, list=9%, signal=19%
REACTOME_REGULATION_OF_MRNA_STABILITY_BY_PROTEINS_THAT_BIND_AU_RICH_ELEMENTS	80	0.24546312	10908881	0.2777778	0.50935125	1.0	8151	tags=35%, list=26%, signal=47%
REACTOME_SYNTHESIS_OF_BILE_ACIDS_AND_BILE_SALTS_VIA_7ALPHA_HYDROXYCHOLESTEROL	15	0.36278653	108722	0.33103448	0.51472056	1.0	3003	tags=20%, list=10%, signal=22%
REACTOME_RNA_POL_I_TRANSCRIPTION	78	0.24380085	10824857	0.30750605	0.52265674	1.0	6534	tags=29%, list=21%, signal=37%
REACTOME_RNA_POL_I_RNA_POL_III_AND_MITOCHONDRIAL_TRANSCRIPTION	110	0.229407	10769438	0.2823834	0.53294927	1.0	6151	tags=26%, list=20%, signal=33%
REACTOME_PROLONGED_ERK_ACTIVATION_EVENTS	19	0.3392485	1069316	0.34292036	0.54821897	1.0	3592	tags=26%, list=12%, signal=30%
REACTOME_NGF_SIGNALLING_VIA_TRKA_FROM_THE_PLASMA_MEMBRANE	131	0.2186215	10659337	0.29166666	0.5534295	1.0	4315	tags=19%, list=14%, signal=22%
REACTOME_CDK_MEDIATED_PHOSPHORYLATION_AND_REMOVAL_OF_CDC6	45	0.26269487	10535785	0.34265736	0.58124137	1.0	8151	tags=36%, list=26%, signal=48%
REACTOME_OPIOID_SIGNALLING	72	0.24431588	10520924	0.36363637	0.58190614	1.0	5182	tags=24%, list=17%, signal=28%
REACTOME_THE_ROLE_OF_NEF_IN_HIV1_REPLICATION_AND_DISEASE_PATHOGENESIS	28	0.30342498	10496689	0.38554215	0.58481807	1.0	10991	tags=54%, list=35%, signal=83%
REACTOME_SIGNALLING_BY_NGF	209	0.202813	10460823	0.31888545	0.59044296	1.0	4315	tags=18%, list=14%, signal=20%
REACTOME_STEROID_HORMONES	25	0.30367413	10429444	0.37471783	0.59532195	1.0	6502	tags=28%, list=21%, signal=35%
REACTOME_METABOLISM_OF_RNA	266	0.19389836	10372499	0.35882354	0.60610306	1.0	7974	tags=29%, list=26%, signal=39%
REACTOME_PYRIMIDINE_METABOLISM	23	0.3065725	10350889	0.38864627	0.6083263	1.0	4195	tags=30%, list=14%, signal=35%
REACTOME_P53_DEPENDENT_G1_DNA_DAMAGE_RESPONSE	52	0.2478463	10323387	0.37588653	0.6119399	1.0	8151	tags=35%, list=26%, signal=47%
REACTOME_GLUCAGON_SIGNALING_IN_METABOLIC_REGULATION	31	0.2876814	10317482	0.41447368	0.61013216	1.0	5182	tags=26%, list=17%, signal=31%
REACTOME_INTEGRATION_OF_ENERGY_METABOLISM	108	0.2201437	10269606	0.3979849	0.6193721	1.0	7357	tags=29%, list=24%, signal=37%
REACTOME_SCF_BETA_TRCP_MEDIATED_DEGRADATION_OF_EMI1	48	0.25292638	10244254	0.40586796	0.62262905	1.0	8151	tags=35%, list=26%, signal=48%
REACTOME_SIGNALING_BY_CONSTITUTIVELY_ACTIVE_EGFR	17	0.3335339	10217597	0.3982684	0.62661153	1.0	6390	tags=35%, list=21%, signal=44%
REACTOME_ELONGATION_ARREST_AND_RECOVERY	27	0.29144427	10151582	0.4357798	0.6405527	1.0	5845	tags=30%, list=19%, signal=36%
REACTOME_LYSOSOME_VESICLE_BIOGENESIS	23	0.30591905	10090133	0.45920745	0.6538766	1.0	5944	tags=26%, list=19%, signal=32%
REACTOME_DEADENYLATION_DEPENDENT_MRNA_DECAY	43	0.2575846	10087715	0.43879908	0.6511574	1.0	8594	tags=42%, list=28%, signal=58%
REACTOME_STRIATED_MUSCLE_CONTRACTION	26	0.2884248	10054343	0.44700462	0.65675235	1.0	2912	tags=23%, list=9%, signal=25%
REACTOME_P53_INDEPENDENT_G1_S_DNA_DAMAGE_CHECKPOINT	47	0.24956803	10033653	0.45169082	0.65853167	1.0	8151	tags=36%, list=26%, signal=49%
REACTOME_SIGNALING_BY_PDGF	115	0.21270251	1002182	0.41823056	0.6582213	1.0	6538	tags=28%, list=21%, signal=35%
REACTOME_A_TETRASACCHARIDE_LINKER_SEQUENCE_IS_REQUIRED_FOR_GAG_SYNTHESIS	25	0.2990504	1001398	0.44700462	0.65672284	1.0	2908	tags=24%, list=9%, signal=26%
REACTOME_MEIOSIS	102	0.21777128	0.9965024	0.4522613	0.66635054	1.0	6151	tags=27%, list=20%, signal=34%
REACTOME_TRAF6_MEDIATED_NFKB_ACTIVATION	21	0.30738595	0.99393547	0.4517544	0.6697786	1.0	3741	tags=19%, list=12%, signal=22%
REACTOME_SYNTHESIS_OF_BILE_ACIDS_AND_BILE_SALTS	19	0.31572813	0.99362004	0.4334086	0.6672947	1.0	3003	tags=21%, list=10%, signal=23%
REACTOME_SYNTHESIS_OF_PA	26	0.29391867	0.99311954	0.47777778	0.66508305	1.0	2981	tags=23%, list=10%, signal=26%
REACTOME_REGULATION_OF_INSULIN_LIKE_GROWTH_FACTOR_IGF_ACTIVITY_BY_INSULIN_LIKE_GROWTH_FACTOR_BINDING_PROTEINS_IGFBPS	15	0.33094907	0.9917198	0.4431818	0.66545844	1.0	2379	tags=20%, list=8%, signal=22%
REACTOME_DIABETES_PATHWAYS	123	0.20392017	0.9913117	0.43431637	0.6631464	1.0	8561	tags=31%, list=28%, signal=43%
REACTOME_METABOLISM_OF_CARBOHYDRATES	225	0.18751837	0.98828787	0.4874214	0.6679582	1.0	7421	tags=28%, list=24%, signal=37%
REACTOME_LIPID_DIGESTION_MOBILIZATION_AND_TRANSPORT	40	0.2567691	0.9875427	0.4497717	0.6667666	1.0	2382	tags=15%, list=8%, signal=16%
REACTOME_DEPOSITION_OF_NEW_CENPA_CONTAINING_NUCLEOSOMES_AT_THE_CENTROMERE	57	0.23510282	0.9868799	0.44859812	0.665258	1.0	6151	tags=26%, list=20%, signal=33%
REACTOME_TAK1_ACTIVATES_NFKB_BY_PHOSPHORYLATION_AND_ACTIVATION_OF_IKKS_COMPLEX	23	0.29183966	0.98474675	0.47072598	0.6672861	1.0	3783	tags=22%, list=12%, signal=25%
REACTOME_APC_C_CDC20_MEDIATED_DEGRADATION_OF_MITOTIC_PROTEINS	64	0.22908746	0.97733444	0.50385606	0.68350685	1.0	7257	tags=28%, list=23%, signal=37%
REACTOME_GPCR_DOWNSTREAM_SIGNALING	421	0.17424875	0.9755477	0.519084	0.68477434	1.0	5336	tags=21%, list=17%, signal=25%
REACTOME_TRANSCRIPTIONAL_ACTIVITY_OF_SMAD2_SMAD3_SMAD4_HETEROTRIMER	36	0.25739717	0.97449875	0.4673913	0.68422496	1.0	2219	tags=17%, list=7%, signal=18%
REACTOME_REGULATION_OF_APOPTOSIS	55	0.2351391	0.9709239	0.53554505	0.69082665	1.0	8151	tags=35%, list=26%, signal=47%
REACTOME_NFKB_AND_MAP_KINASES_ACTIVATION_MEDIATED_BY_TLR4_SIGNALING_REPERTOIRE	70	0.22291903	0.96176386	0.53349876	0.7111276	1.0	3783	tags=19%, list=12%, signal=21%
REACTOME_CIRCADIAN_CLOCK	50	0.23516324	0.9537955	0.5532995	0.7288038	1.0	7675	tags=32%, list=25%, signal=42%
REACTOME_RNA_POL_I_PROMOTER_OPENING	53	0.23502748	0.95179063	0.5367647	0.73062855	1.0	6151	tags=26%, list=20%, signal=33%
REACTOME_ACYL_CHAIN_REMODELLING_OF_PG	15	0.3164778	0.9419506	0.5212264	0.7525486	1.0	10535	tags=53%, list=34%, signal=81%
REACTOME_GLYCEROPHOSPHOLIPID_BIOSYNTHESIS	80	0.21013688	0.9399922	0.5882353	0.7540399	1.0	5971	tags=26%, list=19%, signal=32%
REACTOME_PHOSPHORYLATION_OF_THE_APC_C	17	0.3089263	0.938968	0.50808316	0.75325465	1.0	4674	tags=24%, list=15%, signal=28%
REACTOME_SIGNALING_BY_ROBO_RECEPTOR	29	0.2630525	0.93868	0.5745614	0.7504142	1.0	6837	tags=34%, list=22%, signal=44%
REACTOME_SIGNALING_BY_WNT	61	0.22301681	0.937156	0.58457714	0.75112504	1.0	8363	tags=38%, list=27%, signal=52%
REACTOME_ACYL_CHAIN_REMODELLING_OF_PC	21	0.2817423	0.93591446	0.5489362	0.7508839	1.0	9806	tags=57%, list=32%, signal=84%
REACTOME_CELL_DEATH_SIGNALLING_VIA_NRAGE_NRIF_AND_NADE	58	0.22059053	0.9356556	0.5613208	0.7480542	1.0	9038	tags=38%, list=29%, signal=53%
REACTOME_DOWNSTREAM_SIGNALING_EVENTS_OF_B_CELL_RECEPTOR_BCR	91	0.20402576	0.9340303	0.5889423	0.74919826	1.0	6908	tags=25%, list=22%, signal=32%
REACTOME_NEGATIVE_REGULATION_OF_FGFR_SIGNALING	32	0.25620368	0.93155414	0.5814978	0.7521269	1.0	7357	tags=34%, list=24%, signal=45%
REACTOME_SEMA4D_IN_SEMAPHORIN_SIGNALING	31	0.25221038	0.9225236	0.5862884	0.77232337	1.0	8665	tags=39%, list=28%, signal=54%
REACTOME_INFLAMMASOMES	16	0.3080446	0.9222163	0.56458336	0.769741	1.0	8834	tags=56%, list=28%, signal=79%
REACTOME_NUCLEOTIDE_BINDING_DOMAIN_LEUCINE_RICH_REPEAT_CONTAINING_RECEPTOR_NLR_SIGNALING_PATHWAYS	45	0.23337977	0.9221906	0.59338063	0.76633716	1.0	9412	tags=47%, list=30%, signal=67%
REACTOME_IL_RECEPTOR_SHC_SIGNALING	25	0.27368483	0.9185479	0.56585366	0.77201134	1.0	6390	tags=32%, list=21%, signal=40%
REACTOME_ACTIVATED_TLR4_SIGNALLING	91	0.19777855	0.90871006	0.6553525	0.7926829	1.0	3783	tags=16%, list=12%, signal=19%
REACTOME_SIGNALLING_TO_RAS	27	0.2603883	0.9054039	0.6048193	0.7973674	1.0	3706	tags=22%, list=12%, signal=25%
REACTOME_G1_PHASE	35	0.24835064	0.903087	0.627907	0.79965615	1.0	6499	tags=31%, list=21%, signal=40%
REACTOME_TRAF6_MEDIATED_INDUCTION_OF_NFKB_AND_MAP_KINASES_UPON_TLR7_8_OR_9_ACTIVATION	75	0.20644973	0.9019216	0.65989846	0.79889786	1.0	3783	tags=17%, list=12%, signal=20%
REACTOME_TOLL_RECEPTOR_CASCADES	114	0.18825	0.8935342	0.72751325	0.815712	1.0	3783	tags=15%, list=12%, signal=17%
REACTOME_DEADENYLATION_OF_MRNA	18	0.28806508	0.8898906	0.59528905	0.82101357	1.0	7245	tags=50%, list=23%, signal=65%
REACTOME_PHASE_II_CONJUGATION	55	0.2120733	0.8887474	0.70487803	0.82009995	1.0	8719	tags=29%, list=28%, signal=40%
REACTOME_MEIOTIC_RECOMBINATION	74	0.20429754	0.885362	0.6905941	0.82417864	1.0	6151	tags=27%, list=20%, signal=34%
REACTOME_MAP_KINASE_ACTIVATION_IN_TLR_CASCADE	49	0.21883406	0.879511	0.6903073	0.834458	1.0	3783	tags=20%, list=12%, signal=23%
REACTOME_BMAL1_CLOCK_NPAS2_ACTIVATES_CIRCADIAN_EXPRESSION	34	0.23902075	0.8789484	0.6514423	0.83217895	1.0	7496	tags=35%, list=24%, signal=46%
REACTOME_PYRUVATE_METABOLISM_AND_CITRIC_ACID_TCA_CYCLE	40	0.23048052	0.8727294	0.6627358	0.8427981	1.0	8609	tags=38%, list=28%, signal=52%
REACTOME_AUTODEGRADATION_OF_CDH1_BY_CDH1_APC_C	55	0.2137771	0.8658293	0.73134327	0.85487163	1.0	5904	tags=24%, list=19%, signal=29%
REACTOME_MITOCHONDRIAL_PROTEIN_IMPORT	49	0.21290244	0.8591385	0.7308642	0.86590886	1.0	4969	tags=16%, list=16%, signal=19%
REACTOME_INFLUENZA_LIFE_CYCLE	148	0.17017083	0.849336	0.84960425	0.8828513	1.0	7974	tags=26%, list=26%, signal=34%
REACTOME_PRE_NOTCH_TRANSCRIPTION_AND_TRANSLATION	23	0.25393313	0.847099	0.7081448	0.88382196	1.0	3630	tags=22%, list=12%, signal=25%
REACTOME_SIGNALING_BY_SCF_KIT	74	0.18936738	0.8381824	0.8199052	0.898726	1.0	6538	tags=26%, list=21%, signal=32%
REACTOME_VIF_MEDIATED_DEGRADATION_OF_APOBEC3G	48	0.20919812	0.837196	0.7427293	0.8966092	1.0	8151	tags=33%, list=26%, signal=45%
REACTOME_ASPARAGINE_N_LINKED_GLYCOSYLATION	79	0.18695898	0.83586633	0.81637716	0.89551574	1.0	5093	tags=18%, list=16%, signal=21%
REACTOME_METABOLISM_OF_STEROID_HORMONES_AND_VITAMINS_A_AND_D	29	0.23462234	0.8257366	0.75054705	0.91183543	1.0	6502	tags=24%, list=21%, signal=31%
REACTOME_MYD88_MAL_CASCADE_INITIATED_ON_PLASMA_MEMBRANE	81	0.1868911	0.81915253	0.80987656	0.9206604	1.0	3783	tags=16%, list=12%, signal=18%
REACTOME_DESTABILIZATION_OF_MRNA_BY_KSRP	17	0.2658167	0.8179209	0.73275864	0.9191682	1.0	5230	tags=24%, list=17%, signal=28%
REACTOME_RNA_POL_III_TRANSCRIPTION_INITIATION_FROM_TYPE_2_PROMOTER	23	0.24215873	0.8149602	0.7494407	0.9208801	1.0	2763	tags=17%, list=9%, signal=19%
REACTOME_MUSCLE_CONTRACTION	46	0.2062167	0.81406325	0.80288464	0.9189028	1.0	2912	tags=15%, list=9%, signal=17%
REACTOME_PEROXISOMAL_LIPID_METABOLISM	20	0.24907553	0.8102099	0.7580994	0.9221649	1.0	5860	tags=25%, list=19%, signal=31%
REACTOME_ASSOCIATION_OF_TRIC_CCT_WITH_TARGET_PROTEINS_DURING_BIOSYNTHESIS	26	0.23549955	0.8036249	0.76344085	0.9304465	1.0	8918	tags=31%, list=29%, signal=43%
REACTOME_SHC_MEDIATED_SIGNALLING	15	0.2796498	0.8007507	0.7349666	0.9316999	1.0	6390	tags=33%, list=21%, signal=42%
REACTOME_AUTODEGRADATION_OF_THE_E3_UBIQUITIN_LIGASE_COP1	46	0.20219812	0.7978198	0.8264059	0.933184	1.0	8151	tags=33%, list=26%, signal=44%
REACTOME_PLATELET_AGGREGATION_PLUG_FORMATION	33	0.21364255	0.7976443	0.7932584	0.92976344	1.0	7695	tags=39%, list=25%, signal=52%
REACTOME_SHC_RELATED_EVENTS	16	0.26235032	0.7973797	0.71694213	0.9264737	1.0	6390	tags=31%, list=21%, signal=39%
REACTOME_CROSS_PRESENTATION_OF_SOLUBLE_EXOGENOUS_ANTIGENS_ENDOSOMES	46	0.19721925	0.79067105	0.85487527	0.9335746	1.0	8151	tags=33%, list=26%, signal=44%
REACTOME_NUCLEAR_RECEPTOR_TRANSCRIPTION_PATHWAY	46	0.1961782	0.7845564	0.8320988	0.93930113	1.0	4226	tags=20%, list=14%, signal=23%
REACTOME_MAPK_TARGETS_NUCLEAR_EVENTS_MEDIATED_BY_MAP_KINASES	30	0.21515787	0.7845236	0.812357	0.9356856	1.0	3195	tags=17%, list=10%, signal=19%
REACTOME_PROTEOLYTIC_CLEAVAGE_OF_SNARE_COMPLEX_PROTEINS	16	0.25558317	0.78178203	0.76609445	0.93626773	1.0	8419	tags=44%, list=27%, signal=60%
REACTOME_PYRUVATE_METABOLISM	18	0.24519354	0.773079	0.7991453	0.9450338	1.0	8609	tags=39%, list=28%, signal=54%
REACTOME_BOTULINUM_NEUROTOXICITY	18	0.24810782	0.77294505	0.8054299	0.9415446	1.0	8419	tags=44%, list=27%, signal=61%
REACTOME_NUCLEOTIDE_LIKE_PURINERGIC_RECEPTORS	16	0.25684336	0.77288496	0.7692308	0.9379766	1.0	4883	tags=25%, list=16%, signal=30%
REACTOME_NOD1_2_SIGNALING_PATHWAY	30	0.21250315	0.7623743	0.8310502	0.948632	1.0	3903	tags=20%, list=13%, signal=23%
REACTOME_ACTIVATED_TAK1_MEDIATES_P38_MAPK_ACTIVATION	17	0.24836364	0.7593783	0.781106	0.9491078	1.0	3783	tags=24%, list=12%, signal=27%
REACTOME_METABOLISM_OF_MRNA	221	0.14386834	0.7560965	1.0	0.94961923	1.0	7974	tags=25%, list=26%, signal=34%
REACTOME_DARPP_32_EVENTS	23	0.22110786	0.7428508	0.8449074	0.96246624	1.0	4315	tags=22%, list=14%, signal=25%
REACTOME_DESTABILIZATION_OF_MRNA_BY_AUF1_HNRNP_D0	49	0.17825049	0.73687416	0.9296482	0.96562135	1.0	8151	tags=33%, list=26%, signal=44%
REACTOME_APOPTOTIC_CLEAVAGE_OF_CELLULAR_PROTEINS	37	0.1939081	0.7358136	0.8982301	0.96322674	1.0	4100	tags=16%, list=13%, signal=19%
REACTOME_VOLTAGE_GATED_POTASSIUM_CHANNELS	37	0.19462544	0.73578525	0.87969923	0.9596453	1.0	6771	tags=27%, list=22%, signal=35%
REACTOME_JNK_C_JUN_KINASES_PHOSPHORYLATION_AND_ACTIVATION_MEDIATED_BY_ACTIVATED_HUMAN_TAK1	16	0.24045455	0.7354835	0.87764704	0.9563485	1.0	7021	tags=38%, list=23%, signal=48%
REACTOME_ACTIVATION_OF_GENES_BY_ATF4	24	0.21516472	0.72531545	0.87045455	0.96326685	1.0	8515	tags=33%, list=27%, signal=46%
REACTOME_NRAGE_SIGNALS_DEATH_THROUGH_JNK	43	0.1832382	0.721953	0.9063232	0.96320415	1.0	9038	tags=35%, list=29%, signal=49%
REACTOME_RNA_POL_III_TRANSCRIPTION_TERMINATION	19	0.23160931	0.72154063	0.85714287	0.96012515	1.0	2763	tags=16%, list=9%, signal=17%
REACTOME_TCA_CYCLE_AND_RESPIRATORY_ELECTRON_TRANSPORT	117	0.14760716	0.70568466	0.9738372	0.97069186	1.0	9020	tags=30%, list=29%, signal=42%
REACTOME_YAP1_AND_WWTR1_TAZ_STIMULATED_GENE_EXPRESSION	23	0.20980261	0.704483	0.8826185	0.9682555	1.0	9609	tags=48%, list=31%, signal=69%
REACTOME_HOMOLOGOUS_RECOMBINATION_REPAIR_OF_REPLICATION_INDEPENDENT_DOUBLE_STRAND_BREAKS	16	0.23086756	0.6919822	0.84931505	0.9747601	1.0	4075	tags=19%, list=13%, signal=22%
REACTOME_TRANS_GOLGI_NETWORK_VESICLE_BUDDING	57	0.16469583	0.68491286	0.95662653	0.97653764	1.0	7268	tags=28%, list=23%, signal=37%
REACTOME_THROMBIN_SIGNALLING_THROUGH_PROTEINASE_ACTIVATED_RECEPTORS_PARS	31	0.18984704	0.6842859	0.9321267	0.9734678	1.0	8400	tags=29%, list=27%, signal=40%
REACTOME_CITRIC_ACID_CYCLE_TCA_CYCLE	19	0.21233599	0.669375	0.8979592	0.980257	1.0	7102	tags=32%, list=23%, signal=41%
REACTOME_INTERACTION_BETWEEN_L1_AND_ANKYRINS	21	0.20316695	0.66111827	0.90687364	0.98154026	1.0	2965	tags=14%, list=10%, signal=16%
REACTOME_APOPTOTIC_EXECUTION_PHASE	50	0.15705197	0.6322828	0.9841689	0.9928584	1.0	4100	tags=14%, list=13%, signal=16%
REACTOME_EGFR_DOWNREGULATION	24	0.17830399	0.60632	0.96976745	0.9991332	1.0	25489	tags=100%, list=82%, signal=561%
REACTOME_G_BETA_GAMMA_SIGNALLING_THROUGH_PLC_BETA	19	0.18880515	0.60543483	0.9617978	0.9958264	1.0	4808	tags=21%, list=16%, signal=25%
REACTOME_SHC1_EVENTS_IN_ERBB4_SIGNALING	20	0.18538249	0.6005056	0.9639423	0.9938968	1.0	6390	tags=25%, list=21%, signal=31%
REACTOME_DOUBLE_STRAND_BREAK_REPAIR	22	0.18039072	0.6001944	0.9707865	0.99045235	1.0	1910	tags=9%, list=6%, signal=10%
REACTOME_CTLA4_INHIBITORY_SIGNALING	21	0.17326982	0.55183077	0.9694118	0.9981432	1.0	5254	tags=24%, list=17%, signal=29%
REACTOME_CD28_DEPENDENT_PI3K_AKT_SIGNALING	20	0.1669131	0.539192	0.97902095	0.99644184	1.0	4034	tags=15%, list=13%, signal=17%
REACTOME_PERK_REGULATED_GENE_EXPRESSION	27	0.15391366	0.53479296	0.99319726	0.9935143	1.0	8515	tags=30%, list=27%, signal=41%
NAME = Gene set name
SIZE = Number of genes in the gene set after filtering genes not in the expression dataset
ES = Enrichment score for the gene set
NES = Normalized enrichment score
NOM p-value = Nomical P value
FDR q-val = False Discovery Rate
FWER p-val = Familywise-error rate
RANK AT MAX = Position in the ranked list at which the maximum enrichment score occurred
LEADING EDGE = Tags: percentage of gene hits before (ES positive) or after (ES negative) the peak in the running enrichment score; List: percentage of genes in the ranked gene list before (ES positive) or after (ES negative) the peak in the running enrichment score; Signal: enrichment signal strength that combines the two previous statistics

## Sheet: Reactome-Negative
NAME	SIZE	ES	NES	NOM p-val	FDR q-val	FWER p-val	RANK AT MAX	LEADING EDGE
REACTOME_CHOLESTEROL_BIOSYNTHESIS	20	-0.6286176	-19501456	0.0017921147	0.07785101	0.103	4760	tags=45%, list=15%, signal=53%
REACTOME_CHONDROITIN_SULFATE_BIOSYNTHESIS	19	-0.6325383	-19137361	0.0	0.05783534	0.149	8570	tags=74%, list=28%, signal=102%
REACTOME_COLLAGEN_FORMATION	54	-0.47222418	-18654027	0.0	0.06604509	0.24	5920	tags=48%, list=19%, signal=59%
REACTOME_SYNTHESIS_OF_GLYCOSYLPHOSPHATIDYLINOSITOL_GPI	17	-0.6129018	-18034028	0.0036832413	0.09587188	0.396	3063	tags=35%, list=10%, signal=39%
REACTOME_ENERGY_DEPENDENT_REGULATION_OF_MTOR_BY_LKB1_AMPK	17	-0.58279395	-17388045	0.0069204154	0.15568647	0.649	6845	tags=53%, list=22%, signal=68%
REACTOME_EXTRACELLULAR_MATRIX_ORGANIZATION	79	-0.40816665	-17197409	0.0	0.15541936	0.73	5920	tags=41%, list=19%, signal=50%
REACTOME_AMINE_LIGAND_BINDING_RECEPTORS	25	-0.50449055	-16531702	0.010989011	0.24532913	0.904	7512	tags=56%, list=24%, signal=74%
REACTOME_SIGNALING_BY_BMP	21	-0.49461794	-15855799	0.020676691	0.37392467	0.99	6628	tags=48%, list=21%, signal=61%
REACTOME_INSULIN_RECEPTOR_RECYCLING	21	-0.4996083	-15445279	0.028673835	0.4629861	0.998	12556	tags=67%, list=40%, signal=112%
REACTOME_GAP_JUNCTION_ASSEMBLY	15	-0.5169695	-1467101	0.05566219	0.73923194	1.0	6202	tags=47%, list=20%, signal=58%
REACTOME_INCRETIN_SYNTHESIS_SECRETION_AND_INACTIVATION	16	-0.50017154	-14664637	0.041292638	0.67483944	1.0	6957	tags=38%, list=22%, signal=48%
REACTOME_CYTOCHROME_P450_ARRANGED_BY_SUBSTRATE_TYPE	46	-0.3786403	-14342191	0.034305315	0.780196	1.0	6298	tags=30%, list=20%, signal=38%
REACTOME_L1CAM_INTERACTIONS	84	-0.3344054	-14275666	0.025125628	0.75317043	1.0	5099	tags=29%, list=16%, signal=34%
REACTOME_PKB_MEDIATED_EVENTS	28	-0.42494005	-14162176	0.06927176	0.75684994	1.0	6845	tags=43%, list=22%, signal=55%
REACTOME_SIGNAL_TRANSDUCTION_BY_L1	34	-0.39808708	-1414406	0.059964728	0.71491915	1.0	5602	tags=35%, list=18%, signal=43%
REACTOME_MYOGENESIS	25	-0.42705825	-14141495	0.07042254	0.6715428	1.0	11302	tags=76%, list=36%, signal=119%
REACTOME_TIE2_SIGNALING	16	-0.47672966	-14118596	0.08348794	0.64069796	1.0	7236	tags=56%, list=23%, signal=73%
REACTOME_SIGNALING_BY_NOTCH1	67	-0.3392992	-14100078	0.040336136	0.6118717	1.0	7869	tags=36%, list=25%, signal=48%
REACTOME_FORMATION_OF_THE_TERNARY_COMPLEX_AND_SUBSEQUENTLY_THE_43S_COMPLEX	53	-0.35576046	-14090956	0.054151624	0.58288765	1.0	9200	tags=42%, list=30%, signal=59%
REACTOME_NEUROTRANSMITTER_RELEASE_CYCLE	30	-0.40819857	-14088548	0.06521739	0.5544932	1.0	7030	tags=37%, list=23%, signal=47%
REACTOME_TRANSFERRIN_ENDOCYTOSIS_AND_RECYCLING	24	-0.43459013	-14018174	0.07509158	0.55175465	1.0	9023	tags=46%, list=29%, signal=65%
REACTOME_ACTIVATED_NOTCH1_TRANSMITS_SIGNAL_TO_THE_NUCLEUS	25	-0.41279143	-13910044	0.07350428	0.56539834	1.0	7869	tags=40%, list=25%, signal=54%
REACTOME_GABA_SYNTHESIS_RELEASE_REUPTAKE_AND_DEGRADATION	15	-0.48364854	-13792298	0.102888085	0.58533573	1.0	3428	tags=27%, list=11%, signal=30%
REACTOME_ACTIVATION_OF_THE_MRNA_UPON_BINDING_OF_THE_CAP_BINDING_COMPLEX_AND_EIFS_AND_SUBSEQUENT_BINDING_TO_43S	61	-0.33493403	-13512399	0.06351791	0.66742426	1.0	9200	tags=41%, list=30%, signal=58%
REACTOME_NETRIN1_SIGNALING	36	-0.37125048	-13491094	0.08348135	0.6492945	1.0	2424	tags=28%, list=8%, signal=30%
REACTOME_SIGNALING_BY_INSULIN_RECEPTOR	98	-0.30944538	-13462212	0.04091653	0.6357104	1.0	6862	tags=30%, list=22%, signal=38%
REACTOME_OTHER_SEMAPHORIN_INTERACTIONS	15	-0.46078166	-1326091	0.14081997	0.69209677	1.0	5012	tags=33%, list=16%, signal=40%
REACTOME_IRON_UPTAKE_AND_TRANSPORT	35	-0.37690496	-13241524	0.10834814	0.67568696	1.0	4714	tags=23%, list=15%, signal=27%
REACTOME_INWARDLY_RECTIFYING_K_CHANNELS	29	-0.38763216	-13230901	0.115173675	0.6564202	1.0	4966	tags=31%, list=16%, signal=37%
REACTOME_TERMINATION_OF_O_GLYCAN_BIOSYNTHESIS	20	-0.41968888	-13140432	0.14134276	0.6708326	1.0	4934	tags=30%, list=16%, signal=36%
REACTOME_NITRIC_OXIDE_STIMULATES_GUANYLATE_CYCLASE	25	-0.396912	-12948118	0.14335664	0.7241957	1.0	2056	tags=24%, list=7%, signal=26%
REACTOME_AMINE_COMPOUND_SLC_TRANSPORTERS	23	-0.3932142	-12824008	0.15658364	0.7551088	1.0	2442	tags=22%, list=8%, signal=24%
REACTOME_CHONDROITIN_SULFATE_DERMATAN_SULFATE_METABOLISM	46	-0.33047557	-12511435	0.13745704	0.872897	1.0	8750	tags=48%, list=28%, signal=67%
REACTOME_PI3K_CASCADE	62	-0.30951616	-12495165	0.13297872	0.85467607	1.0	7236	tags=34%, list=23%, signal=44%
REACTOME_TRANSPORT_OF_GLUCOSE_AND_OTHER_SUGARS_BILE_SALTS_AND_ORGANIC_ACIDS_METAL_IONS_AND_AMINE_COMPOUNDS	80	-0.29741794	-12495091	0.12886597	0.83032006	1.0	8730	tags=36%, list=28%, signal=50%
REACTOME_CELL_CELL_JUNCTION_ORGANIZATION	53	-0.31469706	-12495048	0.15570934	0.8072556	1.0	4938	tags=23%, list=16%, signal=27%
REACTOME_BRANCHED_CHAIN_AMINO_ACID_CATABOLISM	17	-0.43220147	-12490902	0.19927536	0.787103	1.0	3066	tags=29%, list=10%, signal=33%
REACTOME_POST_TRANSLATIONAL_MODIFICATION_SYNTHESIS_OF_GPI_ANCHORED_PROTEINS	26	-0.37989172	-12490109	0.1645796	0.7666743	1.0	4512	tags=27%, list=15%, signal=31%
REACTOME_FATTY_ACID_TRIACYLGLYCEROL_AND_KETONE_BODY_METABOLISM	163	-0.26136494	-12450806	0.070032574	0.7627793	1.0	7837	tags=33%, list=25%, signal=44%
REACTOME_OLFACTORY_SIGNALING_PATHWAY	21	-0.39301115	-12430948	0.18782608	0.7519512	1.0	4173	tags=29%, list=13%, signal=33%
REACTOME_ENDOSOMAL_SORTING_COMPLEX_REQUIRED_FOR_TRANSPORT_ESCRT	26	-0.37481937	-12380346	0.16094032	0.75313187	1.0	4591	tags=19%, list=15%, signal=23%
REACTOME_GLYCOSPHINGOLIPID_METABOLISM	36	-0.3422689	-12364471	0.15986395	0.7412106	1.0	4892	tags=31%, list=16%, signal=36%
REACTOME_CELL_CELL_COMMUNICATION	113	-0.27199277	-12326194	0.10526316	0.73890734	1.0	5099	tags=23%, list=16%, signal=27%
REACTOME_G_ALPHA_Q_SIGNALLING_EVENTS	156	-0.25952536	-12314388	0.07511737	0.7270872	1.0	4173	tags=21%, list=13%, signal=24%
REACTOME_SPHINGOLIPID_METABOLISM	66	-0.30106238	-12256577	0.13938412	0.73272467	1.0	5343	tags=29%, list=17%, signal=35%
REACTOME_AXON_GUIDANCE	240	-0.24723946	-12244898	0.080763586	0.720834	1.0	5602	tags=24%, list=18%, signal=29%
REACTOME_NCAM1_INTERACTIONS	38	-0.33443528	-12152115	0.18904594	0.7406855	1.0	3171	tags=24%, list=10%, signal=26%
REACTOME_UNBLOCKING_OF_NMDA_RECEPTOR_GLUTAMATE_BINDING_AND_ACTIVATION	15	-0.42306894	-12101774	0.21675774	0.74459195	1.0	9644	tags=53%, list=31%, signal=77%
REACTOME_INSULIN_RECEPTOR_SIGNALLING_CASCADE	78	-0.28513682	-12049993	0.14724919	0.750147	1.0	7236	tags=32%, list=23%, signal=42%
REACTOME_ACTIVATION_OF_NMDA_RECEPTOR_UPON_GLUTAMATE_BINDING_AND_POSTSYNAPTIC_EVENTS	37	-0.32445982	-11825335	0.19861831	0.8247264	1.0	13675	tags=73%, list=44%, signal=130%
REACTOME_GASTRIN_CREB_SIGNALLING_PATHWAY_VIA_PKC_AND_MAPK	177	-0.24347225	-11805677	0.13915858	0.81664306	1.0	4197	tags=20%, list=14%, signal=23%
REACTOME_PLATELET_HOMEOSTASIS	74	-0.28620097	-11773236	0.17948718	0.8140741	1.0	6347	tags=31%, list=20%, signal=39%
REACTOME_ADHERENS_JUNCTIONS_INTERACTIONS	26	-0.35003087	-11712065	0.2369403	0.8234828	1.0	4938	tags=27%, list=16%, signal=32%
REACTOME_INHIBITION_OF_VOLTAGE_GATED_CA2_CHANNELS_VIA_GBETA_GAMMA_SUBUNITS	23	-0.36052912	-11702396	0.25399646	0.8125144	1.0	4966	tags=30%, list=16%, signal=36%
REACTOME_PPARA_ACTIVATES_GENE_EXPRESSION	99	-0.26255593	-11675624	0.18166667	0.80879176	1.0	7837	tags=34%, list=25%, signal=46%
REACTOME_GAP_JUNCTION_TRAFFICKING	24	-0.35965133	-1165546	0.23381294	0.80270773	1.0	6202	tags=33%, list=20%, signal=42%
REACTOME_3_UTR_MEDIATED_TRANSLATIONAL_REGULATION	119	-0.25431028	-11604444	0.1738437	0.8082037	1.0	9200	tags=34%, list=30%, signal=48%
REACTOME_SIGNALING_BY_NOTCH	95	-0.2640642	-11529803	0.18196458	0.82372487	1.0	7869	tags=32%, list=25%, signal=42%
REACTOME_PHASE1_FUNCTIONALIZATION_OF_COMPOUNDS	64	-0.28308666	-11523259	0.21035059	0.81224495	1.0	5621	tags=23%, list=18%, signal=29%
REACTOME_METAL_ION_SLC_TRANSPORTERS	22	-0.36454028	-11405387	0.28869566	0.8465087	1.0	8530	tags=45%, list=28%, signal=63%
REACTOME_TRANSMEMBRANE_TRANSPORT_OF_SMALL_MOLECULES	381	-0.21904595	-11348549	0.15714286	0.855599	1.0	9111	tags=32%, list=29%, signal=45%
REACTOME_CELL_SURFACE_INTERACTIONS_AT_THE_VASCULAR_WALL	82	-0.26613608	-1125755	0.26632303	0.87874943	1.0	5651	tags=28%, list=18%, signal=34%
REACTOME_LATENT_INFECTION_OF_HOMO_SAPIENS_WITH_MYCOBACTERIUM_TUBERCULOSIS	30	-0.3291656	-11190802	0.3018182	0.89203	1.0	4015	tags=17%, list=13%, signal=19%
REACTOME_PRE_NOTCH_PROCESSING_IN_GOLGI	16	-0.381497	-11189466	0.29090908	0.87875676	1.0	6358	tags=38%, list=20%, signal=47%
REACTOME_NOTCH1_INTRACELLULAR_DOMAIN_REGULATES_TRANSCRIPTION	44	-0.29525343	-11113148	0.28804347	0.8971516	1.0	7167	tags=30%, list=23%, signal=38%
REACTOME_TRANSPORT_OF_VITAMINS_NUCLEOSIDES_AND_RELATED_MOLECULES	28	-0.3295401	-1107815	0.3115942	0.8979047	1.0	8780	tags=39%, list=28%, signal=55%
REACTOME_ENOS_ACTIVATION_AND_REGULATION	20	-0.35396287	-10988343	0.33623692	0.9210111	1.0	2905	tags=25%, list=9%, signal=28%
REACTOME_INTEGRIN_CELL_SURFACE_INTERACTIONS	77	-0.26182058	-10986984	0.26279864	0.90795153	1.0	5642	tags=30%, list=18%, signal=36%
REACTOME_SIGNAL_AMPLIFICATION	30	-0.31468937	-10972962	0.30505416	0.9005295	1.0	4173	tags=23%, list=13%, signal=27%
REACTOME_OXYGEN_DEPENDENT_PROLINE_HYDROXYLATION_OF_HYPOXIA_INDUCIBLE_FACTOR_ALPHA	16	-0.3753678	-10948118	0.33044982	0.89712816	1.0	11559	tags=56%, list=37%, signal=90%
REACTOME_METABOLISM_OF_LIPIDS_AND_LIPOPROTEINS	448	-0.20936541	-10928289	0.19538671	0.89236236	1.0	7982	tags=29%, list=26%, signal=39%
REACTOME_PHOSPHOLIPID_METABOLISM	191	-0.22564872	-10891309	0.25925925	0.8943525	1.0	5611	tags=23%, list=18%, signal=27%
REACTOME_CELL_JUNCTION_ORGANIZATION	73	-0.2619537	-10859623	0.30582523	0.89401263	1.0	9037	tags=32%, list=29%, signal=44%
REACTOME_TRANSPORT_OF_INORGANIC_CATIONS_ANIONS_AND_AMINO_ACIDS_OLIGOPEPTIDES	86	-0.25177667	-10850905	0.299187	0.88532263	1.0	6945	tags=26%, list=22%, signal=33%
REACTOME_PLATELET_ACTIVATION_SIGNALING_AND_AGGREGATION	190	-0.22353934	-108393	0.26876876	0.87815	1.0	7443	tags=28%, list=24%, signal=36%
REACTOME_SLC_MEDIATED_TRANSMEMBRANE_TRANSPORT	222	-0.2190842	-10814804	0.2607362	0.876136	1.0	7184	tags=26%, list=23%, signal=33%
REACTOME_CLASS_B_2_SECRETIN_FAMILY_RECEPTORS	79	-0.25483498	-10767376	0.31986532	0.8821896	1.0	9044	tags=38%, list=29%, signal=53%
REACTOME_SPHINGOLIPID_DE_NOVO_BIOSYNTHESIS	30	-0.31770664	-1074993	0.3474427	0.8773205	1.0	7722	tags=40%, list=25%, signal=53%
REACTOME_TGF_BETA_RECEPTOR_SIGNALING_ACTIVATES_SMADS	24	-0.32791463	-10719594	0.37226278	0.87732244	1.0	6714	tags=29%, list=22%, signal=37%
REACTOME_GLUTAMATE_NEUROTRANSMITTER_RELEASE_CYCLE	15	-0.37726846	-10584364	0.40147328	0.9162947	1.0	7030	tags=40%, list=23%, signal=52%
REACTOME_RESPONSE_TO_ELEVATED_PLATELET_CYTOSOLIC_CA2_	78	-0.2465914	-10484179	0.38245034	0.9433547	1.0	4370	tags=18%, list=14%, signal=21%
REACTOME_RNA_POL_III_TRANSCRIPTION_INITIATION_FROM_TYPE_3_PROMOTER	26	-0.31595418	-10433084	0.37547892	0.9517177	1.0	6599	tags=35%, list=21%, signal=44%
REACTOME_POST_NMDA_RECEPTOR_ACTIVATION_EVENTS	33	-0.29164356	-10376514	0.3847487	0.9624794	1.0	13675	tags=70%, list=44%, signal=125%
REACTOME_ZINC_TRANSPORTERS	15	-0.3577306	-10366255	0.40712947	0.95478195	1.0	8530	tags=53%, list=28%, signal=74%
REACTOME_RAP1_SIGNALLING	15	-0.35824236	-10357316	0.39926064	0.9469527	1.0	1764	tags=20%, list=6%, signal=21%
REACTOME_KERATAN_SULFATE_KERATIN_METABOLISM	29	-0.30000415	-10346078	0.4045534	0.9401353	1.0	9937	tags=38%, list=32%, signal=56%
REACTOME_DEVELOPMENTAL_BIOLOGY	371	-0.19716375	-10267867	0.36363637	0.9597047	1.0	5602	tags=21%, list=18%, signal=25%
REACTOME_EFFECTS_OF_PIP2_HYDROLYSIS	22	-0.32761577	-10232911	0.42401502	0.96237886	1.0	4927	tags=32%, list=16%, signal=38%
REACTOME_BIOSYNTHESIS_OF_THE_N_GLYCAN_PRECURSOR_DOLICHOL_LIPID_LINKED_OLIGOSACCHARIDE_LLO_AND_TRANSFER_TO_A_NASCENT_PROTEIN	28	-0.29785928	-10203956	0.41472173	0.96246845	1.0	3526	tags=18%, list=11%, signal=20%
REACTOME_NCAM_SIGNALING_FOR_NEURITE_OUT_GROWTH	63	-0.2516191	-1017136	0.42096505	0.9640023	1.0	5441	tags=24%, list=18%, signal=29%
REACTOME_ACTIVATED_AMPK_STIMULATES_FATTY_ACID_OXIDATION_IN_MUSCLE	18	-0.33622018	-10166625	0.43040293	0.9552569	1.0	7588	tags=33%, list=24%, signal=44%
REACTOME_SYNTHESIS_OF_PIPS_AT_THE_PLASMA_MEMBRANE	29	-0.29438037	-10130312	0.4402852	0.95793605	1.0	4227	tags=21%, list=14%, signal=24%
REACTOME_GABA_RECEPTOR_ACTIVATION	46	-0.26598978	-10096692	0.43006992	0.9599695	1.0	4966	tags=20%, list=16%, signal=23%
REACTOME_INSULIN_SYNTHESIS_AND_PROCESSING	19	-0.3314081	-10078869	0.45925927	0.9561232	1.0	7864	tags=37%, list=25%, signal=49%
REACTOME_CGMP_EFFECTS	19	-0.3209597	-10040417	0.45333335	0.95981973	1.0	2056	tags=21%, list=7%, signal=23%
REACTOME_ION_CHANNEL_TRANSPORT	47	-0.26334408	-10000044	0.4595525	0.96452516	1.0	9030	tags=36%, list=29%, signal=51%
REACTOME_DEGRADATION_OF_THE_EXTRACELLULAR_MATRIX	25	-0.29863125	-0.99926406	0.4432624	0.9574135	1.0	10579	tags=56%, list=34%, signal=85%
REACTOME_GLYCOGEN_BREAKDOWN_GLYCOGENOLYSIS	17	-0.32464427	-0.98925865	0.4800759	0.9842601	1.0	2400	tags=18%, list=8%, signal=19%
REACTOME_POST_TRANSLATIONAL_PROTEIN_MODIFICATION	175	-0.207126	-0.9851383	0.4878837	0.9894078	1.0	7474	tags=25%, list=24%, signal=32%
REACTOME_DOWNREGULATION_OF_TGF_BETA_RECEPTOR_SIGNALING	21	-0.31429753	-0.97917926	0.48788926	1.0	1.0	3651	tags=19%, list=12%, signal=22%
REACTOME_GABA_B_RECEPTOR_ACTIVATION	36	-0.2711898	-0.9760399	0.4869707	1.0	1.0	4966	tags=22%, list=16%, signal=26%
REACTOME_PTM_GAMMA_CARBOXYLATION_HYPUSINE_FORMATION_AND_ARYLSULFATASE_ACTIVATION	25	-0.2923191	-0.97215617	0.5119048	1.0	1.0	8232	tags=32%, list=27%, signal=44%
REACTOME_ADP_SIGNALLING_THROUGH_P2RY1	24	-0.291119	-0.9711034	0.49113476	1.0	1.0	4173	tags=21%, list=13%, signal=24%
REACTOME_HEMOSTASIS	423	-0.18452439	-0.96940553	0.5560109	0.9962858	1.0	5651	tags=21%, list=18%, signal=25%
REACTOME_DOWNREGULATION_OF_SMAD2_3_SMAD4_TRANSCRIPTIONAL_ACTIVITY	19	-0.3139467	-0.96659887	0.50377357	0.99662656	1.0	6158	tags=32%, list=20%, signal=39%
REACTOME_TRANSMISSION_ACROSS_CHEMICAL_SYNAPSES	170	-0.20244281	-0.9603661	0.5532544	1.0	1.0	5382	tags=19%, list=17%, signal=23%
REACTOME_NEURONAL_SYSTEM	251	-0.19096749	-0.9583278	0.5682159	1.0	1.0	4197	tags=16%, list=14%, signal=18%
REACTOME_SIGNALING_BY_TGF_BETA_RECEPTOR_COMPLEX	60	-0.23564333	-0.9490808	0.5271186	1.0	1.0	5238	tags=23%, list=17%, signal=28%
REACTOME_NEPHRIN_INTERACTIONS	18	-0.30882627	-0.94327134	0.51449275	1.0	1.0	7717	tags=44%, list=25%, signal=59%
REACTOME_GPCR_LIGAND_BINDING	324	-0.18298975	-0.94048536	0.63450295	1.0	1.0	5768	tags=22%, list=19%, signal=26%
REACTOME_KERATAN_SULFATE_BIOSYNTHESIS	25	-0.2874679	-0.9323867	0.53109246	1.0	1.0	5837	tags=24%, list=19%, signal=30%
REACTOME_TRANSLATION	161	-0.19619018	-0.930718	0.614897	1.0	1.0	9200	tags=31%, list=30%, signal=44%
REACTOME_TIGHT_JUNCTION_INTERACTIONS	27	-0.27649146	-0.9287039	0.57039714	1.0	1.0	4787	tags=19%, list=15%, signal=22%
REACTOME_CREB_PHOSPHORYLATION_THROUGH_THE_ACTIVATION_OF_RAS	27	-0.28013143	-0.928628	0.5503472	1.0	1.0	9644	tags=41%, list=31%, signal=59%
REACTOME_NEUROTRANSMITTER_RECEPTOR_BINDING_AND_DOWNSTREAM_TRANSMISSION_IN_THE_POSTSYNAPTIC_CELL	125	-0.20103125	-0.91500837	0.6514658	1.0	1.0	4966	tags=18%, list=16%, signal=22%
REACTOME_PACKAGING_OF_TELOMERE_ENDS	43	-0.24379173	-0.9127258	0.59897614	1.0	1.0	6097	tags=23%, list=20%, signal=29%
REACTOME_FRS2_MEDIATED_CASCADE	32	-0.25785902	-0.904576	0.61759424	1.0	1.0	1489	tags=13%, list=5%, signal=13%
REACTOME_O_LINKED_GLYCOSYLATION_OF_MUCINS	50	-0.23714669	-0.9010188	0.6188748	1.0	1.0	7357	tags=28%, list=24%, signal=37%
REACTOME_TRIGLYCERIDE_BIOSYNTHESIS	38	-0.24564312	-0.8985682	0.6330275	1.0	1.0	7471	tags=32%, list=24%, signal=42%
REACTOME_ABC_FAMILY_PROTEINS_MEDIATED_TRANSPORT	33	-0.25255775	-0.892993	0.6396396	1.0	1.0	5492	tags=24%, list=18%, signal=29%
REACTOME_RORA_ACTIVATES_CIRCADIAN_EXPRESSION	23	-0.27499285	-0.89183325	0.61182994	1.0	1.0	7837	tags=39%, list=25%, signal=52%
REACTOME_BIOLOGICAL_OXIDATIONS	119	-0.19575167	-0.89116156	0.7246377	1.0	1.0	5074	tags=16%, list=16%, signal=19%
REACTOME_PEPTIDE_CHAIN_ELONGATION	98	-0.20135136	-0.8845884	0.7254902	1.0	1.0	9200	tags=29%, list=30%, signal=40%
REACTOME_SIGNALLING_TO_ERKS	35	-0.24420366	-0.88376355	0.6575809	1.0	1.0	7488	tags=34%, list=24%, signal=45%
REACTOME_SEMAPHORIN_INTERACTIONS	66	-0.21865194	-0.8826446	0.6838488	1.0	1.0	5557	tags=20%, list=18%, signal=24%
REACTOME_MEMBRANE_TRAFFICKING	121	-0.1943417	-0.8807974	0.74723536	1.0	1.0	7474	tags=22%, list=24%, signal=29%
REACTOME_PI3K_EVENTS_IN_ERBB2_SIGNALING	42	-0.2374864	-0.8772928	0.67086333	1.0	1.0	11110	tags=45%, list=36%, signal=70%
REACTOME_ACTIVATION_OF_KAINATE_RECEPTORS_UPON_GLUTAMATE_BINDING	30	-0.25848967	-0.8771676	0.65625	1.0	1.0	4173	tags=20%, list=13%, signal=23%
REACTOME_ARMS_MEDIATED_ACTIVATION	17	-0.29413325	-0.8759271	0.63992536	1.0	1.0	5568	tags=29%, list=18%, signal=36%
REACTOME_G_ALPHA1213_SIGNALLING_EVENTS	72	-0.20971411	-0.8706136	0.72325975	1.0	1.0	7326	tags=26%, list=24%, signal=34%
REACTOME_INTEGRIN_ALPHAIIB_BETA3_SIGNALING	26	-0.26076254	-0.8697487	0.63986015	1.0	1.0	6940	tags=35%, list=22%, signal=45%
REACTOME_METABOLISM_OF_VITAMINS_AND_COFACTORS	51	-0.22222306	-0.86933124	0.6921708	1.0	1.0	7591	tags=27%, list=24%, signal=36%
REACTOME_FATTY_ACYL_COA_BIOSYNTHESIS	18	-0.28435254	-0.8687403	0.6525735	1.0	1.0	9436	tags=44%, list=30%, signal=64%
REACTOME_PI_METABOLISM	46	-0.22730903	-0.8660368	0.69166666	1.0	1.0	4227	tags=17%, list=14%, signal=20%
REACTOME_SHC_MEDIATED_CASCADE	24	-0.26549885	-0.8610452	0.6523236	1.0	1.0	5678	tags=25%, list=18%, signal=31%
REACTOME_REGULATION_OF_HYPOXIA_INDUCIBLE_FACTOR_HIF_BY_OXYGEN	23	-0.27325508	-0.8609592	0.6610487	1.0	1.0	13603	tags=65%, list=44%, signal=116%
REACTOME_NUCLEAR_SIGNALING_BY_ERBB4	35	-0.24514745	-0.8586204	0.6740614	1.0	1.0	12457	tags=46%, list=40%, signal=76%
REACTOME_POTASSIUM_CHANNELS	87	-0.19859244	-0.8555101	0.7682119	1.0	1.0	5050	tags=21%, list=16%, signal=25%
REACTOME_METABOLISM_OF_AMINO_ACIDS_AND_DERIVATIVES	186	-0.17427213	-0.8471162	0.8328313	1.0	1.0	4024	tags=15%, list=13%, signal=17%
REACTOME_SIGNALING_BY_ERBB4	84	-0.19738503	-0.84531975	0.76771003	1.0	1.0	9334	tags=30%, list=30%, signal=42%
REACTOME_REGULATION_OF_BETA_CELL_DEVELOPMENT	22	-0.26252824	-0.8424265	0.6867031	1.0	1.0	2968	tags=14%, list=10%, signal=15%
REACTOME_CIRCADIAN_REPRESSION_OF_EXPRESSION_BY_REV_ERBA	22	-0.26391938	-0.84121466	0.6770833	1.0	1.0	7837	tags=41%, list=25%, signal=55%
REACTOME_GLYCOSAMINOGLYCAN_METABOLISM	107	-0.18912058	-0.83954376	0.8162252	1.0	1.0	5837	tags=21%, list=19%, signal=26%
REACTOME_AQUAPORIN_MEDIATED_TRANSPORT	47	-0.22137636	-0.8337505	0.7667239	1.0	1.0	4173	tags=17%, list=13%, signal=20%
REACTOME_REGULATION_OF_SIGNALING_BY_CBL	17	-0.27483666	-0.82813174	0.6971326	1.0	1.0	7236	tags=35%, list=23%, signal=46%
REACTOME_G_PROTEIN_ACTIVATION	23	-0.26013544	-0.82580304	0.7366548	1.0	1.0	4173	tags=22%, list=13%, signal=25%
REACTOME_SIGNALING_BY_RHO_GTPASES	111	-0.18356705	-0.82374126	0.83125	1.0	1.0	8087	tags=29%, list=26%, signal=39%
REACTOME_RAS_ACTIVATION_UOPN_CA2_INFUX_THROUGH_NMDA_RECEPTOR	17	-0.27426553	-0.8189634	0.72068965	1.0	1.0	11518	tags=53%, list=37%, signal=84%
REACTOME_SYNTHESIS_OF_PC	17	-0.2759688	-0.8176752	0.70934254	1.0	1.0	2608	tags=18%, list=8%, signal=19%
REACTOME_NONSENSE_MEDIATED_DECAY_ENHANCED_BY_THE_EXON_JUNCTION_COMPLEX	119	-0.18344939	-0.8157654	0.8585366	1.0	1.0	9200	tags=28%, list=30%, signal=39%
REACTOME_LIPOPROTEIN_METABOLISM	25	-0.24620752	-0.8109957	0.76690394	1.0	1.0	9678	tags=52%, list=31%, signal=76%
REACTOME_PI3K_EVENTS_IN_ERBB4_SIGNALING	36	-0.22771919	-0.80840325	0.7758319	1.0	1.0	11110	tags=44%, list=36%, signal=69%
REACTOME_PLATELET_CALCIUM_HOMEOSTASIS	15	-0.27719593	-0.80287266	0.73260075	1.0	1.0	6347	tags=40%, list=20%, signal=50%
REACTOME_SULFUR_AMINO_ACID_METABOLISM	23	-0.2470229	-0.8021271	0.75364965	1.0	1.0	5037	tags=22%, list=16%, signal=26%
REACTOME_FGFR_LIGAND_BINDING_AND_ACTIVATION	18	-0.2634893	-0.79895324	0.75441694	1.0	1.0	5678	tags=22%, list=18%, signal=27%
REACTOME_THROMBOXANE_SIGNALLING_THROUGH_TP_RECEPTOR	22	-0.25212774	-0.7972059	0.7693662	1.0	1.0	4173	tags=18%, list=13%, signal=21%
REACTOME_ABCA_TRANSPORTERS_IN_LIPID_HOMEOSTASIS	17	-0.26820356	-0.79321504	0.7552083	1.0	1.0	4192	tags=24%, list=14%, signal=27%
REACTOME_METABOLISM_OF_PROTEINS	433	-0.14935528	-0.7899273	0.9874477	1.0	1.0	9200	tags=27%, list=30%, signal=39%
REACTOME_SHC1_EVENTS_IN_EGFR_SIGNALING	15	-0.2802147	-0.7874486	0.7675277	1.0	1.0	5642	tags=33%, list=18%, signal=41%
REACTOME_REGULATION_OF_WATER_BALANCE_BY_RENAL_AQUAPORINS	40	-0.2136544	-0.7809419	0.8385417	1.0	1.0	4173	tags=18%, list=13%, signal=20%
REACTOME_SIGNALING_BY_NODAL	16	-0.269542	-0.77849907	0.7752212	1.0	1.0	11850	tags=63%, list=38%, signal=101%
REACTOME_PI_3K_CASCADE	50	-0.19683173	-0.77602744	0.85128206	1.0	1.0	1156	tags=8%, list=4%, signal=8%
REACTOME_AMYLOIDS	67	-0.1845853	-0.75958043	0.88869256	1.0	1.0	6097	tags=21%, list=20%, signal=26%
REACTOME_SMOOTH_MUSCLE_CONTRACTION	24	-0.2372792	-0.7594273	0.82922536	1.0	1.0	4957	tags=17%, list=16%, signal=20%
REACTOME_ERK_MAPK_TARGETS	21	-0.24342015	-0.7557889	0.8203267	1.0	1.0	10972	tags=52%, list=35%, signal=81%
REACTOME_ADP_SIGNALLING_THROUGH_P2RY12	20	-0.2453359	-0.749697	0.818018	1.0	1.0	4173	tags=20%, list=13%, signal=23%
REACTOME_TRNA_AMINOACYLATION	42	-0.20284969	-0.7493951	0.86080587	1.0	1.0	2951	tags=12%, list=10%, signal=13%
REACTOME_IL1_SIGNALING	39	-0.20653817	-0.7426912	0.8766892	1.0	1.0	10672	tags=44%, list=34%, signal=66%
REACTOME_PROSTACYCLIN_SIGNALLING_THROUGH_PROSTACYCLIN_RECEPTOR	18	-0.24283908	-0.73557055	0.8242754	1.0	1.0	7259	tags=28%, list=23%, signal=36%
REACTOME_SRP_DEPENDENT_COTRANSLATIONAL_PROTEIN_TARGETING_TO_MEMBRANE	122	-0.16055301	-0.73248637	0.95666134	1.0	1.0	9200	tags=28%, list=30%, signal=39%
REACTOME_MEIOTIC_SYNAPSIS	66	-0.17945258	-0.73142177	0.93664384	1.0	1.0	7627	tags=26%, list=25%, signal=34%
REACTOME_INFLUENZA_VIRAL_RNA_TRANSCRIPTION_AND_REPLICATION	114	-0.16136704	-0.72938764	0.96091205	1.0	1.0	9200	tags=28%, list=30%, signal=40%
REACTOME_RECYCLING_PATHWAY_OF_L1	27	-0.21966258	-0.7262034	0.865285	1.0	1.0	4197	tags=19%, list=14%, signal=21%
REACTOME_G_ALPHA_S_SIGNALLING_EVENTS	96	-0.16878419	-0.72345775	0.9563025	1.0	1.0	5890	tags=19%, list=19%, signal=23%
REACTOME_RNA_POL_III_TRANSCRIPTION	33	-0.207294	-0.7230595	0.9071429	1.0	1.0	11096	tags=55%, list=36%, signal=85%
REACTOME_PI3K_AKT_ACTIVATION	35	-0.20317598	-0.7194393	0.9003378	1.0	1.0	10013	tags=37%, list=32%, signal=55%
REACTOME_N_GLYCAN_ANTENNAE_ELONGATION_IN_THE_MEDIAL_TRANS_GOLGI	17	-0.24340515	-0.7113882	0.86243385	1.0	1.0	10128	tags=41%, list=33%, signal=61%
REACTOME_NUCLEAR_EVENTS_KINASE_AND_TRANSCRIPTION_FACTOR_ACTIVATION	24	-0.21722957	-0.70568836	0.8782288	1.0	1.0	10972	tags=46%, list=35%, signal=71%
REACTOME_PRE_NOTCH_EXPRESSION_AND_PROCESSING	38	-0.19276795	-0.7036732	0.9146758	1.0	1.0	6358	tags=24%, list=20%, signal=30%
REACTOME_PIP3_ACTIVATES_AKT_SIGNALING	27	-0.20821568	-0.70254534	0.91448516	1.0	1.0	11110	tags=41%, list=36%, signal=63%
REACTOME_GLUTATHIONE_CONJUGATION	22	-0.2186293	-0.6922622	0.9059675	1.0	1.0	6468	tags=18%, list=21%, signal=23%
REACTOME_REGULATION_OF_ORNITHINE_DECARBOXYLASE_ODC	47	-0.17750934	-0.6878838	0.93914473	1.0	1.0	6672	tags=21%, list=22%, signal=27%
REACTOME_CD28_CO_STIMULATION	30	-0.19868591	-0.6753071	0.9190141	1.0	1.0	8342	tags=33%, list=27%, signal=46%
REACTOME_TRANSPORT_TO_THE_GOLGI_AND_SUBSEQUENT_MODIFICATION	32	-0.19362202	-0.6728094	0.9458988	1.0	1.0	10128	tags=38%, list=33%, signal=56%
REACTOME_GAB1_SIGNALOSOME	36	-0.18622133	-0.6659853	0.94843465	1.0	1.0	8366	tags=28%, list=27%, signal=38%
REACTOME_PLATELET_SENSITIZATION_BY_LDL	16	-0.2275825	-0.6608272	0.9097473	1.0	1.0	5032	tags=25%, list=16%, signal=30%
REACTOME_SYNTHESIS_AND_INTERCONVERSION_OF_NUCLEOTIDE_DI_AND_TRIPHOSPHATES	18	-0.2166182	-0.65470695	0.9297012	1.0	1.0	10154	tags=39%, list=33%, signal=58%
REACTOME_GOLGI_ASSOCIATED_VESICLE_BIOGENESIS	50	-0.16815844	-0.64886	0.960199	1.0	1.0	3598	tags=12%, list=12%, signal=14%
REACTOME_ION_TRANSPORT_BY_P_TYPE_ATPASES	33	-0.18356867	-0.6472933	0.9467354	1.0	1.0	9030	tags=33%, list=29%, signal=47%
REACTOME_IL_3_5_AND_GM_CSF_SIGNALING	41	-0.18041219	-0.6413911	0.9597902	1.0	1.0	5642	tags=22%, list=18%, signal=27%
REACTOME_CREB_PHOSPHORYLATION_THROUGH_THE_ACTIVATION_OF_CAMKII	15	-0.22481233	-0.64022535	0.92518246	1.0	1.0	9644	tags=40%, list=31%, signal=58%
REACTOME_GLUCAGON_TYPE_LIGAND_RECEPTORS	30	-0.18444468	-0.6389168	0.9504425	1.0	1.0	9044	tags=33%, list=29%, signal=47%
REACTOME_GRB2_EVENTS_IN_ERBB2_SIGNALING	22	-0.20216534	-0.6374859	0.9351351	1.0	1.0	11636	tags=55%, list=38%, signal=87%
REACTOME_MITOCHONDRIAL_TRNA_AMINOACYLATION	21	-0.19847241	-0.62606466	0.94678897	1.0	1.0	6497	tags=19%, list=21%, signal=24%
REACTOME_RESPIRATORY_ELECTRON_TRANSPORT_ATP_SYNTHESIS_BY_CHEMIOSMOTIC_COUPLING_AND_HEAT_PRODUCTION_BY_UNCOUPLING_PROTEINS_	81	-0.14617723	-0.6182925	0.9932886	1.0	1.0	9661	tags=30%, list=31%, signal=43%
REACTOME_RNA_POL_III_CHAIN_ELONGATION	17	-0.20573361	-0.6089724	0.9376114	1.0	1.0	6599	tags=29%, list=21%, signal=37%
REACTOME_CTNNB1_PHOSPHORYLATION_CASCADE	15	-0.20514527	-0.58988565	0.9366197	1.0	1.0	6957	tags=33%, list=22%, signal=43%
REACTOME_G_BETA_GAMMA_SIGNALLING_THROUGH_PI3KGAMMA	24	-0.18067203	-0.58781314	0.9717314	1.0	1.0	10000	tags=33%, list=32%, signal=49%
REACTOME_CYTOSOLIC_TRNA_AMINOACYLATION	24	-0.17709292	-0.57953733	0.9689781	1.0	1.0	2951	tags=13%, list=10%, signal=14%
REACTOME_GPVI_MEDIATED_ACTIVATION_CASCADE	30	-0.16946305	-0.57447803	0.9817518	1.0	1.0	8342	tags=30%, list=27%, signal=41%
REACTOME_SEMA4D_INDUCED_CELL_MIGRATION_AND_GROWTH_CONE_COLLAPSE	26	-0.16779707	-0.56522185	0.98141265	1.0	1.0	6697	tags=19%, list=22%, signal=25%
REACTOME_RESPIRATORY_ELECTRON_TRANSPORT	65	-0.13680807	-0.5518003	1.0	0.99989927	1.0	3626	tags=11%, list=12%, signal=12%
REACTOME_AMINO_ACID_SYNTHESIS_AND_INTERCONVERSION_TRANSAMINATION	16	-0.1700389	-0.4928486	0.99451554	1.0	1.0	6157	tags=19%, list=20%, signal=23%
REACTOME_G_PROTEIN_BETA_GAMMA_SIGNALLING	27	-0.121045284	-0.4063747	0.9982993	0.999706	1.0	10536	tags=33%, list=34%, signal=50%
NAME = Gene set name
SIZE = Number of genes in the gene set after filtering genes not in the expression dataset
ES = Enrichment score for the gene set
NES = Normalized enrichment score
NOM p-value = Nomical P value
FDR q-val = False Discovery Rate
FWER p-val = Familywise-error rate
RANK AT MAX = Position in the ranked list at which the maximum enrichment score occurred
LEADING EDGE = Tags: percentage of gene hits before (ES positive) or after (ES negative) the peak in the running enrichment score; List: percentage of genes in the ranked gene list before (ES positive) or after (ES negative) the peak in the running enrichment score; Signal: enrichment signal strength that combines the two previous statistics
