# Supplementary material for: A network analysis to identify mediators of germline-driven differences in breast cancer prognosis
Source: Nat Commun. 2020 Jan 16;11:312. doi: 10.1038/s41467-019-14100-6 (PMC6965101; doi:10.1038/s41467-019-14100-6)
Supplement: Supplementary file 9 — Supplementary Data 6 [file 41467_2019_14100_MOESM9_ESM.xlsx]

## Sheet: Hallmark-Negative
NAME	SIZE	ES	NES	NOM p-val	FDR q-val	FWER p-val	RANK AT MAX	LEADING EDGE
HALLMARK_E2F_TARGETS	199	-0.5061713	-24697936	0.0	0.0	0.0	7700	tags=52%, list=25%, signal=69%
HALLMARK_G2M_CHECKPOINT	198	-0.4882302	-23872364	0.0	0.0	0.0	7714	tags=48%, list=25%, signal=64%
HALLMARK_EPITHELIAL_MESENCHYMAL_TRANSITION	196	-0.45578358	-22175214	0.0	0.0	0.0	9246	tags=55%, list=30%, signal=78%
HALLMARK_MYOGENESIS	196	-0.40966675	-19942855	0.0	0.0	0.0	7732	tags=44%, list=25%, signal=58%
HALLMARK_MYC_TARGETS_V2	58	-0.49572366	-19781616	0.0	0.0	0.0	8334	tags=48%, list=27%, signal=66%
HALLMARK_MITOTIC_SPINDLE	199	-0.3993031	-19439391	0.0	1720	0.001	4740	tags=31%, list=15%, signal=36%
HALLMARK_KRAS_SIGNALING_DN	182	-0.39985135	-19185762	0.0	2820	0.002	6466	tags=38%, list=21%, signal=48%
HALLMARK_APICAL_JUNCTION	198	-0.3563089	-1730759	0.0	0.0021904954	0.017	7208	tags=38%, list=23%, signal=50%
HALLMARK_MYC_TARGETS_V1	196	-0.35408324	-17225126	0.0	0.0023210915	0.02	8454	tags=39%, list=27%, signal=54%
HALLMARK_SPERMATOGENESIS	115	-0.34986356	-15665637	0.0068728523	0.013258344	0.116	2725	tags=19%, list=9%, signal=21%
HALLMARK_COAGULATION	123	-0.29179114	-13511152	0.024691358	0.09870432	0.651	7174	tags=31%, list=23%, signal=40%
HALLMARK_REACTIVE_OXIGEN_SPECIES_PATHWAY	47	-0.3364382	-12765923	0.11640212	0.17163321	0.87	7756	tags=36%, list=25%, signal=48%
HALLMARK_ANGIOGENESIS	34	-0.33367643	-11917486	0.2063197	0.30991688	0.977	9086	tags=44%, list=29%, signal=62%
HALLMARK_TGF_BETA_SIGNALING	54	-0.3011655	-11775955	0.1957672	0.31817856	0.986	6147	tags=31%, list=20%, signal=39%
HALLMARK_UV_RESPONSE_UP	155	-0.24655893	-11604855	0.16523236	0.33841664	0.991	6269	tags=25%, list=20%, signal=31%
HALLMARK_HYPOXIA	194	-0.22381893	-10968513	0.22797927	0.4901534	0.999	3872	tags=18%, list=12%, signal=20%
HALLMARK_HEDGEHOG_SIGNALING	35	-0.30239913	-1075919	0.33996382	0.5245048	1.0	4474	tags=26%, list=14%, signal=30%
HALLMARK_MTORC1_SIGNALING	198	-0.21106611	-10210663	0.3946932	0.68010896	1.0	3861	tags=16%, list=12%, signal=18%
HALLMARK_KRAS_SIGNALING_UP	196	-0.19817944	-0.9652948	0.545	0.8504596	1.0	4676	tags=18%, list=15%, signal=21%
HALLMARK_IL2_STAT5_SIGNALING	198	-0.19310537	-0.94608796	0.6010017	0.87619245	1.0	5841	tags=20%, list=19%, signal=24%
HALLMARK_GLYCOLYSIS	198	-0.19258411	-0.9363537	0.6070826	0.87059885	1.0	5814	tags=20%, list=19%, signal=24%
HALLMARK_PANCREAS_BETA_CELLS	31	-0.26511258	-0.911927	0.5984849	0.9113678	1.0	893	tags=10%, list=3%, signal=10%
HALLMARK_COMPLEMENT	192	-0.18539019	-0.904543	0.6985646	0.89451605	1.0	6087	tags=22%, list=20%, signal=27%
HALLMARK_UV_RESPONSE_DN	144	-0.18871437	-0.8790766	0.7420382	0.9345048	1.0	7799	tags=30%, list=25%, signal=40%
HALLMARK_APICAL_SURFACE	43	-0.22844155	-0.8554943	0.725777	0.9602578	1.0	6967	tags=33%, list=22%, signal=42%
HALLMARK_WNT_BETA_CATENIN_SIGNALING	42	-0.2316464	-0.8493101	0.7166065	0.9383364	1.0	9498	tags=40%, list=31%, signal=58%
HALLMARK_UNFOLDED_PROTEIN_RESPONSE	111	-0.18651475	-0.84029424	0.8442907	0.92449397	1.0	5972	tags=22%, list=19%, signal=27%
HALLMARK_INFLAMMATORY_RESPONSE	196	-0.14478385	-0.70890397	0.9932088	1.0	1.0	5858	tags=16%, list=19%, signal=20%
HALLMARK_NOTCH_SIGNALING	32	-0.20004876	-0.7004608	0.9101124	1.0	1.0	4392	tags=19%, list=14%, signal=22%
HALLMARK_ALLOGRAFT_REJECTION	195	-0.1162569	-0.56293356	1.0	0.99837023	1.0	5333	tags=13%, list=17%, signal=15%
NAME = Gene set name
SIZE = Number of genes in the gene set after filtering genes not in the expression dataset
ES = Enrichment score for the gene set
NES = Normalized enrichment score
NOM p-value = Nomical P value
FDR q-val = False Discovery Rate
FWER p-val = Familywise-error rate
RANK AT MAX = Position in the ranked list at which the maximum enrichment score occurred
LEADING EDGE = Tags: percentage of gene hits before (ES positive) or after (ES negative) the peak in the running enrichment score; List: percentage of genes in the ranked gene list before (ES positive) or after (ES negative) the peak in the running enrichment score; Signal: enrichment signal strength that combines the two previous statistics

## Sheet: Hallmark-Positive
NAME	SIZE	ES	NES	NOM p-val	FDR q-val	FWER p-val	RANK AT MAX	LEADING EDGE
HALLMARK_INTERFERON_ALPHA_RESPONSE	94	0.49684003	2230489	0.0	0.0	0.0	8367	tags=53%, list=27%, signal=73%
HALLMARK_INTERFERON_GAMMA_RESPONSE	197	0.33225998	16521544	0.0	0.018007057	0.039	9011	tags=40%, list=29%, signal=55%
HALLMARK_FATTY_ACID_METABOLISM	154	0.31776667	15571547	0.0	0.03648771	0.11	5809	tags=28%, list=19%, signal=34%
HALLMARK_ESTROGEN_RESPONSE_EARLY	198	0.28410637	14467354	0.00729927	0.07192566	0.258	6520	tags=31%, list=21%, signal=39%
HALLMARK_XENOBIOTIC_METABOLISM	189	0.2671338	1348753	0.019498607	0.13690509	0.496	6817	tags=31%, list=22%, signal=40%
HALLMARK_PROTEIN_SECRETION	96	0.29482308	13453395	0.045146726	0.118278176	0.512	7281	tags=30%, list=23%, signal=39%
HALLMARK_P53_PATHWAY	199	0.2551602	12942512	0.030690538	0.15523496	0.673	5388	tags=24%, list=17%, signal=29%
HALLMARK_PI3K_AKT_MTOR_SIGNALING	103	0.2730611	12636619	0.07482993	0.17856705	0.78	5662	tags=26%, list=18%, signal=32%
HALLMARK_OXIDATIVE_PHOSPHORYLATION	198	0.2514056	12612814	0.06030151	0.16168848	0.79	10389	tags=41%, list=33%, signal=62%
HALLMARK_ESTROGEN_RESPONSE_LATE	196	0.23612632	11904593	0.116883114	0.25526172	0.944	5636	tags=24%, list=18%, signal=29%
HALLMARK_APOPTOSIS	160	0.23725499	11776031	0.12532637	0.25629607	0.96	7726	tags=30%, list=25%, signal=40%
HALLMARK_BILE_ACID_METABOLISM	108	0.22774683	10434899	0.3510101	0.583281	1.0	7985	tags=35%, list=26%, signal=47%
HALLMARK_PEROXISOME	102	0.22460589	10131321	0.46205357	0.64484227	1.0	6823	tags=27%, list=22%, signal=35%
HALLMARK_HEME_METABOLISM	187	0.19775467	10045149	0.44938272	0.62748134	1.0	7895	tags=32%, list=25%, signal=42%
HALLMARK_ANDROGEN_RESPONSE	100	0.21117994	0.95263267	0.5994898	0.7628505	1.0	9426	tags=42%, list=30%, signal=60%
HALLMARK_IL6_JAK_STAT3_SIGNALING	84	0.20835347	0.9186562	0.6650124	0.82816786	1.0	8007	tags=29%, list=26%, signal=38%
HALLMARK_CHOLESTEROL_HOMEOSTASIS	72	0.20695804	0.886296	0.6873563	0.87551916	1.0	7508	tags=29%, list=24%, signal=38%
HALLMARK_ADIPOGENESIS	195	0.16101082	0.8106682	0.9430693	0.9926935	1.0	8116	tags=26%, list=26%, signal=35%
HALLMARK_DNA_REPAIR	141	0.14750615	0.7139229	0.9927361	1.0	1.0	8163	tags=22%, list=26%, signal=30%
HALLMARK_TNFA_SIGNALING_VIA_NFKB	198	0.13292062	0.67564684	0.9975309	0.98784304	1.0	7750	tags=24%, list=25%, signal=31%
NAME = Gene set name
SIZE = Number of genes in the gene set after filtering genes not in the expression dataset
ES = Enrichment score for the gene set
NES = Normalized enrichment score
NOM p-value = Nomical P value
FDR q-val = False Discovery Rate
FWER p-val = Familywise-error rate
RANK AT MAX = Position in the ranked list at which the maximum enrichment score occurred
LEADING EDGE = Tags: percentage of gene hits before (ES positive) or after (ES negative) the peak in the running enrichment score; List: percentage of genes in the ranked gene list before (ES positive) or after (ES negative) the peak in the running enrichment score; Signal: enrichment signal strength that combines the two previous statistics

## Sheet: Reactome-Positive
NAME	SIZE	ES	NES	NOM p-val	FDR q-val	FWER p-val	RANK AT MAX	LEADING EDGE
REACTOME_RNA_POL_I_PROMOTER_OPENING	53	0.74160445	30609095	0.0	0.0	0.0	4297	tags=62%, list=14%, signal=72%
REACTOME_AMYLOIDS	67	0.6642647	2861759	0.0	0.0	0.0	4297	tags=52%, list=14%, signal=61%
REACTOME_RNA_POL_I_TRANSCRIPTION	78	0.620185	27169209	0.0	0.0	0.0	4297	tags=49%, list=14%, signal=56%
REACTOME_DEPOSITION_OF_NEW_CENPA_CONTAINING_NUCLEOSOMES_AT_THE_CENTROMERE	57	0.65480876	26876285	0.0	0.0	0.0	3449	tags=44%, list=11%, signal=49%
REACTOME_PACKAGING_OF_TELOMERE_ENDS	43	0.69186026	26772475	0.0	0.0	0.0	3449	tags=56%, list=11%, signal=63%
REACTOME_RESPIRATORY_ELECTRON_TRANSPORT	65	0.619385	26639893	0.0	0.0	0.0	4912	tags=46%, list=16%, signal=55%
REACTOME_MEIOTIC_RECOMBINATION	74	0.60296446	26132064	0.0	0.0	0.0	4297	tags=45%, list=14%, signal=52%
REACTOME_INTERFERON_ALPHA_BETA_SIGNALING	51	0.6339837	25801055	0.0	0.0	0.0	5692	tags=61%, list=18%, signal=74%
REACTOME_RESPIRATORY_ELECTRON_TRANSPORT_ATP_SYNTHESIS_BY_CHEMIOSMOTIC_COUPLING_AND_HEAT_PRODUCTION_BY_UNCOUPLING_PROTEINS_	81	0.55945	24808345	0.0	0.0	0.0	4912	tags=41%, list=16%, signal=48%
REACTOME_TELOMERE_MAINTENANCE	70	0.55716485	24132311	0.0	1425.93	0.001	3449	tags=37%, list=11%, signal=42%
REACTOME_RNA_POL_I_RNA_POL_III_AND_MITOCHONDRIAL_TRANSCRIPTION	110	0.5056731	23821082	0.0	1296.3	0.001	4920	tags=39%, list=16%, signal=46%
REACTOME_INTERFERON_SIGNALING	142	0.45842537	22527792	0.0	8424.38	0.007	5766	tags=39%, list=19%, signal=48%
REACTOME_MEIOTIC_SYNAPSIS	66	0.5384	2229765	0.0	0.0012471806	0.011	3449	tags=38%, list=11%, signal=43%
REACTOME_MEIOSIS	102	0.4821891	22203245	0.0	0.0012513167	0.012	4297	tags=34%, list=14%, signal=40%
REACTOME_INTERFERON_GAMMA_SIGNALING	60	0.53164965	2207156	0.0	0.001465554	0.015	9372	tags=65%, list=30%, signal=93%
REACTOME_SPHINGOLIPID_DE_NOVO_BIOSYNTHESIS	30	0.61944133	21652846	0.0	0.002291624	0.025	6004	tags=63%, list=19%, signal=78%
REACTOME_REGULATION_OF_ORNITHINE_DECARBOXYLASE_ODC	47	0.5442533	21513405	0.0	0.003100076	0.036	6275	tags=47%, list=20%, signal=59%
REACTOME_CHOLESTEROL_BIOSYNTHESIS	20	0.6530802	21413374	0.0	0.003099572	0.038	5822	tags=60%, list=19%, signal=74%
REACTOME_SPHINGOLIPID_METABOLISM	66	0.5038528	21138456	0.0	0.004021548	0.052	6004	tags=48%, list=19%, signal=60%
REACTOME_VIF_MEDIATED_DEGRADATION_OF_APOBEC3G	48	0.519747	20823352	0.0	0.005398997	0.074	6329	tags=48%, list=20%, signal=60%
REACTOME_TCA_CYCLE_AND_RESPIRATORY_ELECTRON_TRANSPORT	117	0.43181965	20342963	0.0	0.0074563073	0.102	4912	tags=33%, list=16%, signal=39%
REACTOME_CROSS_PRESENTATION_OF_SOLUBLE_EXOGENOUS_ANTIGENS_ENDOSOMES	46	0.516272	20327494	0.0	0.0073832152	0.106	6504	tags=48%, list=21%, signal=60%
REACTOME_TRANSCRIPTION	189	0.39984876	2024645	0.0	0.00738278	0.111	5030	tags=32%, list=16%, signal=38%
REACTOME_CHROMOSOME_MAINTENANCE	113	0.4297614	20107574	0.0	0.00829511	0.127	3449	tags=26%, list=11%, signal=29%
REACTOME_AUTODEGRADATION_OF_CDH1_BY_CDH1_APC_C	55	0.47548354	19683534	0.0	0.011509911	0.177	6275	tags=42%, list=20%, signal=52%
REACTOME_CDK_MEDIATED_PHOSPHORYLATION_AND_REMOVAL_OF_CDC6	45	0.4999911	195869	0.0	0.012028087	0.191	6275	tags=42%, list=20%, signal=53%
REACTOME_PEROXISOMAL_LIPID_METABOLISM	20	0.60625225	19528931	0.0022522523	0.012278932	0.201	3938	tags=40%, list=13%, signal=46%
REACTOME_ACYL_CHAIN_REMODELLING_OF_PG	15	0.6588658	19466141	0.0020491802	0.012362883	0.208	2765	tags=47%, list=9%, signal=51%
REACTOME_CDT1_ASSOCIATION_WITH_THE_CDC6_ORC_ORIGIN_COMPLEX	53	0.4773365	19388266	0.0	0.012700675	0.22	6619	tags=43%, list=21%, signal=55%
REACTOME_REGULATION_OF_APOPTOSIS	55	0.4794029	19168477	0.0	0.01525837	0.27	6275	tags=42%, list=20%, signal=52%
REACTOME_ABC_FAMILY_PROTEINS_MEDIATED_TRANSPORT	33	0.5104216	18980443	0.0046189376	0.0174211	0.318	5241	tags=45%, list=17%, signal=55%
REACTOME_METABOLISM_OF_AMINO_ACIDS_AND_DERIVATIVES	186	0.37172475	1896971	0.0	0.017011765	0.319	6683	tags=38%, list=22%, signal=48%
REACTOME_PD1_SIGNALING	17	0.62633514	18929212	0.004514673	0.016974686	0.326	9370	tags=88%, list=30%, signal=126%
REACTOME_PHOSPHOLIPID_METABOLISM	191	0.36935866	18889706	0.0	0.017063083	0.337	6080	tags=35%, list=20%, signal=43%
REACTOME_APC_C_CDC20_MEDIATED_DEGRADATION_OF_MITOTIC_PROTEINS	64	0.43960422	18689345	0.0	0.019436695	0.38	6275	tags=38%, list=20%, signal=47%
REACTOME_TRIGLYCERIDE_BIOSYNTHESIS	38	0.48933232	18597369	0.0022371365	0.020402452	0.401	4365	tags=32%, list=14%, signal=37%
REACTOME_ANTIGEN_PROCESSING_CROSS_PRESENTATION	72	0.42726967	18390096	0.0	0.023302298	0.449	9404	tags=53%, list=30%, signal=76%
REACTOME_IMMUNOREGULATORY_INTERACTIONS_BETWEEN_A_LYMPHOID_AND_A_NON_LYMPHOID_CELL	61	0.44975036	18377299	0.0	0.023025252	0.453	9791	tags=57%, list=32%, signal=84%
REACTOME_CYCLIN_E_ASSOCIATED_EVENTS_DURING_G1_S_TRANSITION_	61	0.44087413	18212595	0.0043668123	0.02538432	0.491	6275	tags=39%, list=20%, signal=49%
REACTOME_ER_PHAGOSOME_PATHWAY	58	0.43352082	18190193	0.0	0.025116215	0.493	9404	tags=53%, list=30%, signal=77%
REACTOME_BIOLOGICAL_OXIDATIONS	119	0.3816034	17993426	0.0024213076	0.028929297	0.552	6683	tags=36%, list=22%, signal=46%
REACTOME_AUTODEGRADATION_OF_THE_E3_UBIQUITIN_LIGASE_COP1	46	0.44869488	17696394	0.0045045046	0.03514012	0.626	6275	tags=41%, list=20%, signal=52%
REACTOME_CYTOKINE_SIGNALING_IN_IMMUNE_SYSTEM	248	0.3366587	17620542	0.0	0.036271732	0.649	8579	tags=42%, list=28%, signal=58%
REACTOME_FATTY_ACYL_COA_BIOSYNTHESIS	18	0.5708722	17457726	0.004524887	0.040010657	0.698	4365	tags=44%, list=14%, signal=52%
REACTOME_GENERATION_OF_SECOND_MESSENGER_MOLECULES	26	0.51145506	17413806	0.013605442	0.04018319	0.709	9370	tags=69%, list=30%, signal=99%
REACTOME_SCF_BETA_TRCP_MEDIATED_DEGRADATION_OF_EMI1	48	0.44128385	17382249	0.004597701	0.040295288	0.717	6275	tags=42%, list=20%, signal=52%
REACTOME_ORC1_REMOVAL_FROM_CHROMATIN	64	0.405527	1729331	0.0074257427	0.042446744	0.743	9459	tags=48%, list=30%, signal=70%
REACTOME_SCFSKP2_MEDIATED_DEGRADATION_OF_P27_P21	52	0.42174256	17122239	0.006960557	0.047596414	0.789	6275	tags=38%, list=20%, signal=48%
REACTOME_SIGNALING_BY_WNT	61	0.40860912	17060363	0.004830918	0.048683956	0.803	6275	tags=39%, list=20%, signal=49%
REACTOME_APC_C_CDH1_MEDIATED_DEGRADATION_OF_CDC20_AND_OTHER_APC_C_CDH1_TARGETED_PROTEINS_IN_LATE_MITOSIS_EARLY_G1	63	0.40925092	17001231	0.0023255814	0.049556244	0.817	6341	tags=38%, list=20%, signal=48%
REACTOME_ACYL_CHAIN_REMODELLING_OF_PC	21	0.51636374	16981144	0.015118791	0.049314495	0.822	5222	tags=43%, list=17%, signal=51%
REACTOME_P53_DEPENDENT_G1_DNA_DAMAGE_RESPONSE	52	0.41782555	16893792	0.004310345	0.051548388	0.835	9501	tags=52%, list=31%, signal=75%
REACTOME_PHASE_II_CONJUGATION	55	0.40447956	16833528	0.0022675737	0.052814968	0.853	6551	tags=42%, list=21%, signal=53%
REACTOME_P53_INDEPENDENT_G1_S_DNA_DAMAGE_CHECKPOINT	47	0.42903766	16789236	0.00456621	0.053393777	0.864	6275	tags=40%, list=20%, signal=51%
REACTOME_ACTIVATION_OF_NF_KAPPAB_IN_B_CELLS	60	0.39683983	16703808	0.0	0.055904288	0.879	6275	tags=38%, list=20%, signal=48%
REACTOME_PLATELET_CALCIUM_HOMEOSTASIS	15	0.5615042	1655095	0.018306635	0.060945615	0.917	7990	tags=53%, list=26%, signal=72%
REACTOME_OXYGEN_DEPENDENT_PROLINE_HYDROXYLATION_OF_HYPOXIA_INDUCIBLE_FACTOR_ALPHA	16	0.5450497	16460767	0.01735358	0.0645189	0.929	6329	tags=56%, list=20%, signal=71%
REACTOME_PLATELET_HOMEOSTASIS	74	0.38049665	16369181	0.0070422534	0.067551464	0.938	7990	tags=43%, list=26%, signal=58%
REACTOME_COMPLEMENT_CASCADE	26	0.47610715	16329843	0.018823529	0.06834367	0.945	4990	tags=38%, list=16%, signal=46%
REACTOME_FORMATION_OF_INCISION_COMPLEX_IN_GG_NER	21	0.4997289	16329801	0.017582418	0.06720461	0.945	6076	tags=48%, list=20%, signal=59%
REACTOME_DESTABILIZATION_OF_MRNA_BY_AUF1_HNRNP_D0	49	0.41624144	16289765	0.026785715	0.06813093	0.948	6705	tags=41%, list=22%, signal=52%
REACTOME_REGULATION_OF_MITOTIC_CELL_CYCLE	76	0.37661108	16261865	0.0024213076	0.0684813	0.951	6341	tags=34%, list=20%, signal=43%
REACTOME_ASSEMBLY_OF_THE_PRE_REPLICATIVE_COMPLEX	62	0.3823382	1623013	0.0046296297	0.06888693	0.952	6619	tags=37%, list=21%, signal=47%
REACTOME_GROWTH_HORMONE_RECEPTOR_SIGNALING	22	0.49637866	16228693	0.019522777	0.06792213	0.953	6857	tags=41%, list=22%, signal=52%
REACTOME_METABOLISM_OF_LIPIDS_AND_LIPOPROTEINS	448	0.28762278	16182321	0.0	0.069296725	0.957	6294	tags=29%, list=20%, signal=36%
REACTOME_SHC_MEDIATED_CASCADE	24	0.46909845	16144482	0.023404256	0.07052469	0.958	7007	tags=38%, list=23%, signal=48%
REACTOME_PHASE1_FUNCTIONALIZATION_OF_COMPOUNDS	64	0.38236856	15855118	0.007142857	0.083923586	0.979	10765	tags=55%, list=35%, signal=84%
REACTOME_NITRIC_OXIDE_STIMULATES_GUANYLATE_CYCLASE	25	0.4689609	15726185	0.036324788	0.09044603	0.988	7847	tags=52%, list=25%, signal=70%
REACTOME_ADAPTIVE_IMMUNE_SYSTEM	500	0.27747974	15714251	0.0	0.08979236	0.989	9940	tags=47%, list=32%, signal=68%
REACTOME_TRANS_GOLGI_NETWORK_VESICLE_BUDDING	57	0.37645772	15621723	0.012531328	0.09457674	0.994	8401	tags=46%, list=27%, signal=62%
REACTOME_CYCLIN_A_B1_ASSOCIATED_EVENTS_DURING_G2_M_TRANSITION	15	0.5210947	15520334	0.04366812	0.0995421	0.996	2581	tags=27%, list=8%, signal=29%
REACTOME_SYNTHESIS_OF_PA	26	0.45454252	15502516	0.031847134	0.09939602	0.996	2765	tags=27%, list=9%, signal=30%
REACTOME_FRS2_MEDIATED_CASCADE	32	0.42404017	15339609	0.040511727	0.109155454	0.999	7007	tags=34%, list=23%, signal=44%
REACTOME_ANTIVIRAL_MECHANISM_BY_IFN_STIMULATED_GENES	65	0.34890833	15187714	0.020547945	0.11839413	1.0	5302	tags=29%, list=17%, signal=35%
REACTOME_NUCLEOTIDE_LIKE_PURINERGIC_RECEPTORS	16	0.5194441	15180875	0.042316258	0.117384985	1.0	7728	tags=50%, list=25%, signal=67%
REACTOME_INFLAMMASOMES	16	0.4996853	15160278	0.04816514	0.11742328	1.0	9916	tags=63%, list=32%, signal=92%
REACTOME_ACYL_CHAIN_REMODELLING_OF_PE	20	0.46936673	15157734	0.049217	0.11605413	1.0	5222	tags=40%, list=17%, signal=48%
REACTOME_SYNTHESIS_AND_INTERCONVERSION_OF_NUCLEOTIDE_DI_AND_TRIPHOSPHATES	18	0.4934487	1514692	0.04415011	0.11559394	1.0	7190	tags=44%, list=23%, signal=58%
REACTOME_GLYCOSPHINGOLIPID_METABOLISM	36	0.4035406	1508112	0.028503563	0.11946242	1.0	5393	tags=36%, list=17%, signal=44%
REACTOME_S_PHASE	105	0.330302	1505923	0.009345794	0.11951228	1.0	5849	tags=29%, list=19%, signal=35%
REACTOME_ABCA_TRANSPORTERS_IN_LIPID_HOMEOSTASIS	17	0.5056976	15058181	0.0625	0.11809139	1.0	4406	tags=41%, list=14%, signal=48%
REACTOME_CHEMOKINE_RECEPTORS_BIND_CHEMOKINES	48	0.37670386	15028605	0.024774775	0.11859628	1.0	9028	tags=54%, list=29%, signal=76%
REACTOME_PHOSPHORYLATION_OF_CD3_AND_TCR_ZETA_CHAINS	15	0.51463467	14981929	0.052752294	0.12071342	1.0	9370	tags=80%, list=30%, signal=115%
REACTOME_FGFR_LIGAND_BINDING_AND_ACTIVATION	18	0.4795647	14875234	0.058139537	0.12760039	1.0	7007	tags=39%, list=23%, signal=50%
REACTOME_HEMOSTASIS	423	0.2683499	1475214	0.0	0.13659786	1.0	8016	tags=33%, list=26%, signal=44%
REACTOME_APOPTOSIS	140	0.29886308	14727737	0.0025062656	0.136966	1.0	7020	tags=36%, list=23%, signal=47%
REACTOME_GLYCEROPHOSPHOLIPID_BIOSYNTHESIS	80	0.32901472	14707804	0.017073171	0.13692431	1.0	5222	tags=24%, list=17%, signal=28%
REACTOME_CLASS_I_MHC_MEDIATED_ANTIGEN_PROCESSING_PRESENTATION	232	0.28053367	14698972	0.0	0.13602112	1.0	6904	tags=34%, list=22%, signal=43%
REACTOME_GLOBAL_GENOMIC_NER_GG_NER	33	0.3926782	146259	0.05381166	0.14073558	1.0	4880	tags=33%, list=16%, signal=40%
REACTOME_CLASS_A1_RHODOPSIN_LIKE_RECEPTORS	234	0.27796325	14605064	0.0026455026	0.14116077	1.0	9058	tags=42%, list=29%, signal=59%
REACTOME_G_ALPHA_I_SIGNALLING_EVENTS	159	0.29594216	14581312	0.0074257427	0.14199276	1.0	4714	tags=25%, list=15%, signal=29%
REACTOME_BILE_ACID_AND_BILE_SALT_METABOLISM	24	0.43159136	14570599	0.06382979	0.14140582	1.0	6241	tags=42%, list=20%, signal=52%
REACTOME_SYNTHESIS_OF_GLYCOSYLPHOSPHATIDYLINOSITOL_GPI	17	0.47099346	14524289	0.06345733	0.14386289	1.0	7541	tags=47%, list=24%, signal=62%
REACTOME_G1_S_TRANSITION	106	0.31548864	1449667	0.007751938	0.14449255	1.0	7176	tags=33%, list=23%, signal=43%
REACTOME_MEMBRANE_TRAFFICKING	121	0.3043923	1448064	0.010471204	0.1446676	1.0	6942	tags=34%, list=22%, signal=43%
REACTOME_HOST_INTERACTIONS_OF_HIV_FACTORS	121	0.30575308	14439758	0.010362694	0.14704227	1.0	6370	tags=31%, list=21%, signal=39%
REACTOME_SYNTHESIS_OF_BILE_ACIDS_AND_BILE_SALTS_VIA_7ALPHA_HYDROXYCHOLESTEROL	15	0.49276668	14433683	0.07399577	0.14611304	1.0	4821	tags=40%, list=16%, signal=47%
REACTOME_SYNTHESIS_OF_DNA	89	0.32723424	14430047	0.019950125	0.14488937	1.0	9937	tags=44%, list=32%, signal=64%
REACTOME_REGULATION_OF_MRNA_STABILITY_BY_PROTEINS_THAT_BIND_AU_RICH_ELEMENTS	80	0.32626554	14350955	0.029776676	0.15022345	1.0	6705	tags=35%, list=22%, signal=45%
REACTOME_THE_ROLE_OF_NEF_IN_HIV1_REPLICATION_AND_DISEASE_PATHOGENESIS	28	0.4102246	14242713	0.057395145	0.15856825	1.0	12116	tags=64%, list=39%, signal=105%
REACTOME_M_G1_TRANSITION	77	0.32357183	14238756	0.012626262	0.15735911	1.0	6619	tags=31%, list=21%, signal=40%
REACTOME_GOLGI_ASSOCIATED_VESICLE_BIOGENESIS	50	0.35152632	14218621	0.04954955	0.15767391	1.0	8401	tags=44%, list=27%, signal=60%
REACTOME_ANTIGEN_PROCESSING_UBIQUITINATION_PROTEASOME_DEGRADATION	194	0.27748033	14135376	0.0053333333	0.16384149	1.0	6904	tags=34%, list=22%, signal=43%
REACTOME_MHC_CLASS_II_ANTIGEN_PRESENTATION	87	0.31574008	14089853	0.022222223	0.16689338	1.0	11107	tags=53%, list=36%, signal=82%
REACTOME_CYTOCHROME_P450_ARRANGED_BY_SUBSTRATE_TYPE	46	0.36148515	14086814	0.04118993	0.16563433	1.0	10765	tags=57%, list=35%, signal=86%
REACTOME_BIOSYNTHESIS_OF_THE_N_GLYCAN_PRECURSOR_DOLICHOL_LIPID_LINKED_OLIGOSACCHARIDE_LLO_AND_TRANSFER_TO_A_NASCENT_PROTEIN	28	0.40406418	14077269	0.0778032	0.16506016	1.0	5857	tags=39%, list=19%, signal=48%
REACTOME_OLFACTORY_SIGNALING_PATHWAY	21	0.4387864	13949996	0.08163265	0.17620078	1.0	2681	tags=24%, list=9%, signal=26%
REACTOME_NEGATIVE_REGULATORS_OF_RIG_I_MDA5_SIGNALING	30	0.38934973	13934197	0.06944445	0.17649463	1.0	3378	tags=33%, list=11%, signal=37%
REACTOME_FORMATION_OF_TRANSCRIPTION_COUPLED_NER_TC_NER_REPAIR_COMPLEX	29	0.39518118	13910257	0.056737587	0.17719425	1.0	6526	tags=38%, list=21%, signal=48%
REACTOME_COSTIMULATION_BY_THE_CD28_FAMILY	59	0.33092123	13834478	0.03153153	0.18336348	1.0	9436	tags=54%, list=30%, signal=78%
REACTOME_HIV_INFECTION	189	0.27474552	13810093	0.016172506	0.18447417	1.0	6526	tags=29%, list=21%, signal=37%
REACTOME_TRAF6_MEDIATED_IRF7_ACTIVATION	18	0.44097227	13744116	0.07954545	0.18996549	1.0	5920	tags=50%, list=19%, signal=62%
REACTOME_SYNTHESIS_OF_BILE_ACIDS_AND_BILE_SALTS	19	0.43024197	13741007	0.09150327	0.1885939	1.0	6241	tags=42%, list=20%, signal=53%
REACTOME_GLUTATHIONE_CONJUGATION	22	0.41327012	13716148	0.08742005	0.18926619	1.0	5367	tags=41%, list=17%, signal=49%
REACTOME_GPCR_LIGAND_BINDING	324	0.25332025	13688638	0.012383901	0.19049992	1.0	6017	tags=27%, list=19%, signal=33%
REACTOME_CGMP_EFFECTS	19	0.43058664	13652558	0.095794395	0.19288653	1.0	7847	tags=53%, list=25%, signal=70%
REACTOME_DOWNSTREAM_SIGNALING_EVENTS_OF_B_CELL_RECEPTOR_BCR	91	0.29677805	13503896	0.05109489	0.20912373	1.0	6787	tags=31%, list=22%, signal=39%
REACTOME_TRANSMEMBRANE_TRANSPORT_OF_SMALL_MOLECULES	381	0.24379653	13437395	0.006060606	0.21549983	1.0	6088	tags=26%, list=20%, signal=32%
REACTOME_CELL_CYCLE	391	0.24424411	13431262	0.0	0.21447006	1.0	3550	tags=16%, list=11%, signal=18%
REACTOME_CELL_SURFACE_INTERACTIONS_AT_THE_VASCULAR_WALL	82	0.30228835	13406528	0.0475	0.21568234	1.0	5058	tags=24%, list=16%, signal=29%
REACTOME_SHC_RELATED_EVENTS	16	0.44638646	13319818	0.13755459	0.2243447	1.0	10253	tags=50%, list=33%, signal=75%
REACTOME_RIG_I_MDA5_MEDIATED_INDUCTION_OF_IFN_ALPHA_BETA_PATHWAYS	60	0.31530374	13212801	0.07974138	0.2363573	1.0	6996	tags=35%, list=23%, signal=45%
REACTOME_POST_TRANSLATIONAL_MODIFICATION_SYNTHESIS_OF_GPI_ANCHORED_PROTEINS	26	0.3808585	13201573	0.11789474	0.23594166	1.0	9887	tags=50%, list=32%, signal=73%
REACTOME_AMINO_ACID_AND_OLIGOPEPTIDE_SLC_TRANSPORTERS	44	0.3362204	13114895	0.09977827	0.24544375	1.0	5058	tags=25%, list=16%, signal=30%
REACTOME_SHC1_EVENTS_IN_EGFR_SIGNALING	15	0.44377744	13084944	0.16331096	0.24751116	1.0	10518	tags=53%, list=34%, signal=81%
REACTOME_LATENT_INFECTION_OF_HOMO_SAPIENS_WITH_MYCOBACTERIUM_TUBERCULOSIS	30	0.3703758	1304953	0.12997903	0.2506684	1.0	3896	tags=27%, list=13%, signal=30%
REACTOME_NUCLEOTIDE_EXCISION_REPAIR	49	0.33057863	1303073	0.10022779	0.25152233	1.0	6526	tags=35%, list=21%, signal=44%
REACTOME_METABOLISM_OF_VITAMINS_AND_COFACTORS	51	0.31883544	12988855	0.0900474	0.2552105	1.0	8313	tags=43%, list=27%, signal=59%
REACTOME_SHC_MEDIATED_SIGNALLING	15	0.43520108	12935796	0.13995485	0.26068038	1.0	10253	tags=47%, list=33%, signal=70%
REACTOME_CELL_CYCLE_CHECKPOINTS	110	0.2771319	12828188	0.07733333	0.2740997	1.0	5849	tags=26%, list=19%, signal=32%
REACTOME_SLC_MEDIATED_TRANSMEMBRANE_TRANSPORT	222	0.24621546	12799969	0.025280898	0.2764752	1.0	6614	tags=27%, list=21%, signal=35%
REACTOME_ION_TRANSPORT_BY_P_TYPE_ATPASES	33	0.35249987	12798375	0.13761468	0.274569	1.0	2766	tags=21%, list=9%, signal=23%
REACTOME_AMINO_ACID_TRANSPORT_ACROSS_THE_PLASMA_MEMBRANE	29	0.36184442	12787938	0.14022988	0.2741925	1.0	5058	tags=28%, list=16%, signal=33%
REACTOME_TRANSPORT_OF_VITAMINS_NUCLEOSIDES_AND_RELATED_MOLECULES	28	0.36279353	12776177	0.14285715	0.27429974	1.0	5961	tags=32%, list=19%, signal=40%
REACTOME_NUCLEAR_RECEPTOR_TRANSCRIPTION_PATHWAY	46	0.32379043	12751601	0.12179487	0.27573386	1.0	4531	tags=26%, list=15%, signal=31%
REACTOME_INWARDLY_RECTIFYING_K_CHANNELS	29	0.36056232	12718027	0.13808464	0.27901813	1.0	4833	tags=31%, list=16%, signal=37%
REACTOME_AMINO_ACID_SYNTHESIS_AND_INTERCONVERSION_TRANSAMINATION	16	0.41489765	12536184	0.18478261	0.30552506	1.0	2521	tags=25%, list=8%, signal=27%
REACTOME_STEROID_HORMONES	25	0.36417997	12502134	0.16018307	0.3088167	1.0	7643	tags=44%, list=25%, signal=58%
REACTOME_POST_TRANSLATIONAL_PROTEIN_MODIFICATION	175	0.24822912	12409303	0.07651715	0.32236046	1.0	4125	tags=19%, list=13%, signal=22%
REACTOME_REGULATION_OF_BETA_CELL_DEVELOPMENT	22	0.37600943	12380984	0.17270789	0.32470542	1.0	8941	tags=45%, list=29%, signal=64%
REACTOME_PLATELET_ACTIVATION_SIGNALING_AND_AGGREGATION	190	0.24365543	12351415	0.082666665	0.32724473	1.0	8016	tags=32%, list=26%, signal=43%
REACTOME_SIGNALING_BY_INSULIN_RECEPTOR	98	0.2739544	12275668	0.09512195	0.3375549	1.0	7625	tags=32%, list=25%, signal=42%
REACTOME_TCR_SIGNALING	50	0.2993615	12226744	0.13436124	0.34368312	1.0	9370	tags=54%, list=30%, signal=77%
REACTOME_FORMATION_OF_THE_HIV1_EARLY_ELONGATION_COMPLEX	29	0.34447226	1222374	0.2	0.34176904	1.0	6526	tags=38%, list=21%, signal=48%
REACTOME_PROCESSING_OF_CAPPED_INTRONLESS_PRE_MRNA	23	0.36666125	12130734	0.20179372	0.35568845	1.0	5030	tags=39%, list=16%, signal=47%
REACTOME_ENOS_ACTIVATION_AND_REGULATION	20	0.38610807	12120647	0.22075056	0.35526785	1.0	12634	tags=75%, list=41%, signal=126%
REACTOME_IL_2_SIGNALING	39	0.3205688	12110329	0.16049382	0.35464996	1.0	9411	tags=41%, list=30%, signal=59%
REACTOME_MITOTIC_G1_G1_S_PHASES	131	0.25148588	12104138	0.092307694	0.35338214	1.0	7176	tags=28%, list=23%, signal=37%
REACTOME_INTRINSIC_PATHWAY_FOR_APOPTOSIS	29	0.33740595	12013093	0.18614718	0.36791068	1.0	10258	tags=55%, list=33%, signal=82%
REACTOME_TRANSPORT_OF_GLUCOSE_AND_OTHER_SUGARS_BILE_SALTS_AND_ORGANIC_ACIDS_METAL_IONS_AND_AMINE_COMPOUNDS	80	0.2717052	11949388	0.1635071	0.37722966	1.0	6970	tags=30%, list=22%, signal=39%
REACTOME_PEPTIDE_LIGAND_BINDING_RECEPTORS	143	0.24302126	1192539	0.11990408	0.37933528	1.0	9028	tags=40%, list=29%, signal=56%
REACTOME_FACTORS_INVOLVED_IN_MEGAKARYOCYTE_DEVELOPMENT_AND_PLATELET_PRODUCTION	111	0.25398308	11916213	0.12082262	0.3783287	1.0	5589	tags=23%, list=18%, signal=27%
REACTOME_NEGATIVE_REGULATION_OF_FGFR_SIGNALING	32	0.33016005	11902155	0.21749409	0.3785614	1.0	527	tags=13%, list=2%, signal=13%
REACTOME_GPCR_DOWNSTREAM_SIGNALING	421	0.21206146	1187653	0.06603774	0.38088304	1.0	9058	tags=36%, list=29%, signal=51%
REACTOME_GLUCONEOGENESIS	30	0.33452046	11780937	0.21875	0.39738846	1.0	3326	tags=20%, list=11%, signal=22%
REACTOME_G_ALPHA_S_SIGNALLING_EVENTS	96	0.25544572	11665602	0.16548464	0.41813165	1.0	7851	tags=35%, list=25%, signal=47%
REACTOME_INSULIN_RECEPTOR_RECYCLING	21	0.35241565	11588652	0.25688073	0.43171495	1.0	3896	tags=29%, list=13%, signal=33%
REACTOME_O_LINKED_GLYCOSYLATION_OF_MUCINS	50	0.28492132	11576929	0.22421524	0.43133256	1.0	5532	tags=28%, list=18%, signal=34%
REACTOME_METABOLISM_OF_STEROID_HORMONES_AND_VITAMINS_A_AND_D	29	0.3237636	11567851	0.25	0.43051064	1.0	7643	tags=41%, list=25%, signal=55%
REACTOME_TRANSCRIPTION_COUPLED_NER_TC_NER	44	0.2981017	11549007	0.2370892	0.43174627	1.0	6526	tags=32%, list=21%, signal=40%
REACTOME_TRAF6_MEDIATED_NFKB_ACTIVATION	21	0.3522156	11523435	0.2527964	0.43454286	1.0	2239	tags=19%, list=7%, signal=21%
REACTOME_SULFUR_AMINO_ACID_METABOLISM	23	0.34630048	11521754	0.25055432	0.43223995	1.0	8822	tags=52%, list=28%, signal=73%
REACTOME_SIGNALING_BY_THE_B_CELL_RECEPTOR_BCR	120	0.25086513	11510909	0.17875648	0.43181008	1.0	9921	tags=42%, list=32%, signal=61%
REACTOME_TRANSPORT_OF_INORGANIC_CATIONS_ANIONS_AND_AMINO_ACIDS_OLIGOPEPTIDES	86	0.2565654	11496935	0.15158924	0.4318243	1.0	7968	tags=36%, list=26%, signal=48%
REACTOME_METABOLISM_OF_NON_CODING_RNA	48	0.28556386	11474687	0.20531401	0.43328598	1.0	6482	tags=33%, list=21%, signal=42%
REACTOME_NEF_MEDIATES_DOWN_MODULATION_OF_CELL_SURFACE_RECEPTORS_BY_RECRUITING_THEM_TO_CLATHRIN_ADAPTERS	21	0.34935352	11466087	0.26552463	0.43262777	1.0	12116	tags=62%, list=39%, signal=102%
REACTOME_IL_RECEPTOR_SHC_SIGNALING	25	0.33492887	11444542	0.26057908	0.43458283	1.0	4599	tags=28%, list=15%, signal=33%
REACTOME_PHOSPHOLIPASE_C_MEDIATED_CASCADE	48	0.28479204	11382225	0.23165138	0.44534636	1.0	4658	tags=23%, list=15%, signal=27%
REACTOME_TRANSFERRIN_ENDOCYTOSIS_AND_RECYCLING	24	0.33144516	11319321	0.27731094	0.45672286	1.0	2406	tags=25%, list=8%, signal=27%
REACTOME_RNA_POL_II_TRANSCRIPTION_PRE_INITIATION_AND_PROMOTER_OPENING	39	0.29388946	11175199	0.27294117	0.48573118	1.0	6526	tags=28%, list=21%, signal=36%
REACTOME_MRNA_CAPPING	29	0.3098758	11173846	0.2792793	0.4832743	1.0	6526	tags=34%, list=21%, signal=44%
REACTOME_RESPONSE_TO_ELEVATED_PLATELET_CYTOSOLIC_CA2_	78	0.2546523	11020198	0.26984128	0.51587266	1.0	6798	tags=29%, list=22%, signal=38%
REACTOME_GLUCOSE_METABOLISM	63	0.26050618	10959841	0.26666668	0.5278363	1.0	3326	tags=17%, list=11%, signal=20%
REACTOME_INHIBITION_OF_THE_PROTEOLYTIC_ACTIVITY_OF_APC_C_REQUIRED_FOR_THE_ONSET_OF_ANAPHASE_BY_MITOTIC_SPINDLE_CHECKPOINT_COMPONENTS	18	0.34478077	10918442	0.3197279	0.5344098	1.0	5625	tags=28%, list=18%, signal=34%
REACTOME_LYSOSOME_VESICLE_BIOGENESIS	23	0.32746816	10916853	0.34324944	0.5318761	1.0	8798	tags=48%, list=28%, signal=67%
REACTOME_ANTIGEN_PRESENTATION_FOLDING_ASSEMBLY_AND_PEPTIDE_LOADING_OF_CLASS_I_MHC	21	0.34512046	10910989	0.3271605	0.5301519	1.0	8865	tags=48%, list=29%, signal=67%
REACTOME_FORMATION_OF_RNA_POL_II_ELONGATION_COMPLEX_	39	0.28449532	10881708	0.3116592	0.5339753	1.0	6885	tags=36%, list=22%, signal=46%
REACTOME_EFFECTS_OF_PIP2_HYDROLYSIS	22	0.32840598	10875479	0.29840547	0.5326818	1.0	3297	tags=23%, list=11%, signal=25%
REACTOME_PROTEOLYTIC_CLEAVAGE_OF_SNARE_COMPLEX_PROTEINS	16	0.3599305	10869447	0.32166302	0.53113264	1.0	4998	tags=31%, list=16%, signal=37%
REACTOME_INSULIN_RECEPTOR_SIGNALLING_CASCADE	78	0.244949	1082617	0.3097561	0.539047	1.0	7625	tags=28%, list=25%, signal=37%
REACTOME_SIGNALLING_TO_RAS	27	0.31019014	10773754	0.34318182	0.54928815	1.0	6787	tags=30%, list=22%, signal=38%
REACTOME_DOWNSTREAM_TCR_SIGNALING	33	0.29353276	10768543	0.33707866	0.54745585	1.0	9820	tags=61%, list=32%, signal=89%
REACTOME_RNA_POL_II_TRANSCRIPTION	95	0.23830076	10752435	0.29587156	0.54829043	1.0	5030	tags=23%, list=16%, signal=28%
REACTOME_G_PROTEIN_ACTIVATION	23	0.32602078	10738264	0.35091743	0.5487319	1.0	7851	tags=39%, list=25%, signal=52%
REACTOME_ACTIVATION_OF_KAINATE_RECEPTORS_UPON_GLUTAMATE_BINDING	30	0.2984191	10726614	0.3498818	0.5487986	1.0	2446	tags=17%, list=8%, signal=18%
REACTOME_CLEAVAGE_OF_GROWING_TRANSCRIPT_IN_THE_TERMINATION_REGION_	41	0.2758783	10653468	0.35470086	0.56359607	1.0	5030	tags=29%, list=16%, signal=35%
REACTOME_G_ALPHA_Z_SIGNALLING_EVENTS	43	0.27324268	10587816	0.3581081	0.57647455	1.0	4079	tags=21%, list=13%, signal=24%
REACTOME_INTERACTION_BETWEEN_L1_AND_ANKYRINS	21	0.32672364	10569949	0.37130803	0.57757926	1.0	5806	tags=43%, list=19%, signal=53%
REACTOME_NEURONAL_SYSTEM	251	0.1994404	10562001	0.3025641	0.57640123	1.0	5239	tags=21%, list=17%, signal=25%
REACTOME_INSULIN_SYNTHESIS_AND_PROCESSING	19	0.33596194	10440549	0.37037036	0.60349977	1.0	8743	tags=47%, list=28%, signal=66%
REACTOME_RNA_POL_II_PRE_TRANSCRIPTION_EVENTS	54	0.25982067	10430857	0.3793911	0.6030348	1.0	6885	tags=30%, list=22%, signal=38%
REACTOME_IRON_UPTAKE_AND_TRANSPORT	35	0.27985448	10429107	0.36	0.60034513	1.0	7587	tags=40%, list=24%, signal=53%
REACTOME_INNATE_IMMUNE_SYSTEM	214	0.20233084	10421914	0.3152174	0.59925795	1.0	7045	tags=29%, list=23%, signal=37%
REACTOME_GLUTAMATE_NEUROTRANSMITTER_RELEASE_CYCLE	15	0.34249574	1038966	0.39323467	0.60445225	1.0	3601	tags=20%, list=12%, signal=23%
REACTOME_LIPID_DIGESTION_MOBILIZATION_AND_TRANSPORT	40	0.27556002	10377634	0.370283	0.6043902	1.0	7825	tags=30%, list=25%, signal=40%
REACTOME_SYNTHESIS_OF_PIPS_AT_THE_GOLGI_MEMBRANE	17	0.3393996	10371982	0.40979955	0.60273385	1.0	6080	tags=41%, list=20%, signal=51%
REACTOME_POTASSIUM_CHANNELS	87	0.23273845	10365787	0.37226278	0.60120356	1.0	5128	tags=25%, list=17%, signal=30%
REACTOME_REGULATION_OF_HYPOXIA_INDUCIBLE_FACTOR_HIF_BY_OXYGEN	23	0.3077866	10351127	0.42227378	0.6018238	1.0	6329	tags=39%, list=20%, signal=49%
REACTOME_GABA_B_RECEPTOR_ACTIVATION	36	0.27532452	10349995	0.38625592	0.5990756	1.0	7851	tags=39%, list=25%, signal=52%
REACTOME_BRANCHED_CHAIN_AMINO_ACID_CATABOLISM	17	0.33783758	10318918	0.37878788	0.60381746	1.0	798	tags=18%, list=3%, signal=18%
REACTOME_PHOSPHORYLATION_OF_THE_APC_C	17	0.32143378	10233967	0.4375	0.6225711	1.0	5625	tags=24%, list=18%, signal=29%
REACTOME_GRB2_EVENTS_IN_ERBB2_SIGNALING	22	0.31258732	1023313	0.3978022	0.6196924	1.0	6787	tags=32%, list=22%, signal=41%
REACTOME_ADP_SIGNALLING_THROUGH_P2RY12	20	0.31640068	10227284	0.4159664	0.61822885	1.0	7851	tags=40%, list=25%, signal=54%
REACTOME_GAP_JUNCTION_TRAFFICKING	24	0.30278835	10214688	0.38839287	0.61856985	1.0	2142	tags=17%, list=7%, signal=18%
REACTOME_TERMINATION_OF_O_GLYCAN_BIOSYNTHESIS	20	0.31661212	10190607	0.39910313	0.6217985	1.0	3776	tags=25%, list=12%, signal=28%
REACTOME_INHIBITION_OF_INSULIN_SECRETION_BY_ADRENALINE_NORADRENALINE	24	0.30315253	10077009	0.42410713	0.64760023	1.0	4079	tags=21%, list=13%, signal=24%
REACTOME_RNA_POL_I_TRANSCRIPTION_TERMINATION	21	0.30610704	10076574	0.45147678	0.6446131	1.0	2581	tags=19%, list=8%, signal=21%
REACTOME_CLASS_B_2_SECRETIN_FAMILY_RECEPTORS	79	0.23205645	10073652	0.42753622	0.6422723	1.0	2924	tags=15%, list=9%, signal=17%
REACTOME_TRANSPORT_TO_THE_GOLGI_AND_SUBSEQUENT_MODIFICATION	32	0.27800867	10051085	0.4392324	0.6449007	1.0	3652	tags=22%, list=12%, signal=25%
REACTOME_GASTRIN_CREB_SIGNALLING_PATHWAY_VIA_PKC_AND_MAPK	177	0.199075	10014615	0.445	0.6517782	1.0	8967	tags=36%, list=29%, signal=50%
REACTOME_MITOTIC_M_M_G1_PHASES	163	0.20118864	10010631	0.44352618	0.6497647	1.0	6619	tags=24%, list=21%, signal=30%
REACTOME_PLC_BETA_MEDIATED_EVENTS	40	0.2606864	0.9984018	0.4513889	0.6534646	1.0	4276	tags=20%, list=14%, signal=23%
REACTOME_LIPOPROTEIN_METABOLISM	25	0.29440954	0.99829805	0.43326038	0.6507405	1.0	8892	tags=32%, list=29%, signal=45%
REACTOME_PI3K_CASCADE	62	0.2360972	0.9960361	0.44927537	0.65384364	1.0	5640	tags=23%, list=18%, signal=28%
REACTOME_SIGNAL_AMPLIFICATION	30	0.2784804	0.99295396	0.47420147	0.6591136	1.0	7851	tags=37%, list=25%, signal=49%
REACTOME_ASPARAGINE_N_LINKED_GLYCOSYLATION	79	0.22272402	0.989073	0.45255473	0.6659424	1.0	6078	tags=25%, list=20%, signal=31%
REACTOME_MITOCHONDRIAL_PROTEIN_IMPORT	49	0.2481329	0.9868978	0.4587156	0.66857016	1.0	9167	tags=39%, list=30%, signal=55%
REACTOME_RAS_ACTIVATION_UOPN_CA2_INFUX_THROUGH_NMDA_RECEPTOR	17	0.31762892	0.98541605	0.46444446	0.66921467	1.0	9974	tags=53%, list=32%, signal=78%
REACTOME_BOTULINUM_NEUROTOXICITY	18	0.31793925	0.9853944	0.49223948	0.6662121	1.0	6222	tags=33%, list=20%, signal=42%
REACTOME_G_ALPHA_Q_SIGNALLING_EVENTS	156	0.19594094	0.97747254	0.49202126	0.6837501	1.0	8938	tags=35%, list=29%, signal=49%
REACTOME_OPIOID_SIGNALLING	72	0.22423036	0.97681636	0.49289098	0.6823764	1.0	7851	tags=31%, list=25%, signal=41%
REACTOME_DESTABILIZATION_OF_MRNA_BY_KSRP	17	0.31005624	0.96085876	0.47216037	0.72080445	1.0	9654	tags=47%, list=31%, signal=68%
REACTOME_MRNA_SPLICING_MINOR_PATHWAY	41	0.2531389	0.9582951	0.4955157	0.72420305	1.0	7727	tags=34%, list=25%, signal=45%
REACTOME_THROMBIN_SIGNALLING_THROUGH_PROTEINASE_ACTIVATED_RECEPTORS_PARS	31	0.27160603	0.9560248	0.52838427	0.72702855	1.0	7851	tags=35%, list=25%, signal=47%
REACTOME_APOPTOTIC_EXECUTION_PHASE	50	0.23534071	0.9550215	0.5298013	0.726537	1.0	6844	tags=34%, list=22%, signal=44%
REACTOME_SEMA4D_INDUCED_CELL_MIGRATION_AND_GROWTH_CONE_COLLAPSE	26	0.273314	0.9517027	0.5275938	0.73225677	1.0	917	tags=12%, list=3%, signal=12%
REACTOME_GLYCOGEN_BREAKDOWN_GLYCOGENOLYSIS	17	0.31073338	0.9485128	0.5496536	0.73742	1.0	4544	tags=29%, list=15%, signal=34%
REACTOME_METABOLISM_OF_NUCLEOTIDES	70	0.22490786	0.946238	0.54285717	0.74018645	1.0	4308	tags=20%, list=14%, signal=23%
REACTOME_ARMS_MEDIATED_ACTIVATION	17	0.3062568	0.9457399	0.5099778	0.73823	1.0	6787	tags=29%, list=22%, signal=38%
REACTOME_GAP_JUNCTION_ASSEMBLY	15	0.32134488	0.94224113	0.56329113	0.7439862	1.0	1822	tags=20%, list=6%, signal=21%
REACTOME_TRAFFICKING_OF_AMPA_RECEPTORS	25	0.27799708	0.9375362	0.5430622	0.75270486	1.0	8068	tags=32%, list=26%, signal=43%
REACTOME_GLUCOSE_TRANSPORT	36	0.2516871	0.93608266	0.53421634	0.753414	1.0	4753	tags=22%, list=15%, signal=26%
REACTOME_PRE_NOTCH_PROCESSING_IN_GOLGI	16	0.3110186	0.93440896	0.5249458	0.75468314	1.0	2766	tags=25%, list=9%, signal=27%
REACTOME_SYNTHESIS_OF_PIPS_AT_THE_PLASMA_MEMBRANE	29	0.26211995	0.93384546	0.5660793	0.75277734	1.0	10357	tags=52%, list=33%, signal=78%
REACTOME_PI_METABOLISM	46	0.23580216	0.93369186	0.5509259	0.7499767	1.0	6662	tags=33%, list=21%, signal=41%
REACTOME_DNA_REPLICATION	183	0.18505003	0.93186396	0.6386768	0.75129604	1.0	8473	tags=29%, list=27%, signal=40%
REACTOME_TRANSMISSION_ACROSS_CHEMICAL_SYNAPSES	170	0.18577835	0.9287207	0.6363636	0.75585926	1.0	4208	tags=16%, list=14%, signal=19%
REACTOME_ACTIVATED_AMPK_STIMULATES_FATTY_ACID_OXIDATION_IN_MUSCLE	18	0.29233068	0.926378	0.5663717	0.75871855	1.0	7625	tags=39%, list=25%, signal=52%
REACTOME_L1CAM_INTERACTIONS	84	0.20762427	0.92567784	0.64319247	0.757413	1.0	5806	tags=21%, list=19%, signal=26%
REACTOME_RAP1_SIGNALLING	15	0.3176251	0.9246616	0.5630631	0.75673074	1.0	5744	tags=40%, list=19%, signal=49%
REACTOME_SIGNALING_BY_ERBB4	84	0.2081343	0.9243443	0.6258823	0.75443226	1.0	6857	tags=26%, list=22%, signal=34%
REACTOME_PLATELET_SENSITIZATION_BY_LDL	16	0.3060425	0.9182039	0.5663717	0.76686853	1.0	7409	tags=38%, list=24%, signal=49%
REACTOME_MRNA_PROCESSING	152	0.1849671	0.9129094	0.68475455	0.7768885	1.0	6686	tags=24%, list=22%, signal=31%
REACTOME_TIE2_SIGNALING	16	0.31220412	0.9114919	0.5537383	0.7771437	1.0	7977	tags=38%, list=26%, signal=50%
REACTOME_DOWNSTREAM_SIGNALING_OF_ACTIVATED_FGFR	92	0.20151834	0.9096971	0.65707433	0.77856386	1.0	4658	tags=16%, list=15%, signal=19%
REACTOME_AMINE_LIGAND_BINDING_RECEPTORS	25	0.2727642	0.90731937	0.56462586	0.78090733	1.0	2491	tags=16%, list=8%, signal=17%
REACTOME_APC_CDC20_MEDIATED_DEGRADATION_OF_NEK2A	21	0.27753562	0.9029022	0.6233766	0.78868824	1.0	5625	tags=24%, list=18%, signal=29%
REACTOME_BASE_EXCISION_REPAIR	19	0.28292206	0.8969947	0.6094808	0.7999922	1.0	4708	tags=21%, list=15%, signal=25%
REACTOME_TRAFFICKING_OF_GLUR2_CONTAINING_AMPA_RECEPTORS	15	0.30209193	0.8944993	0.57954544	0.80289626	1.0	8068	tags=40%, list=26%, signal=54%
REACTOME_CREB_PHOSPHORYLATION_THROUGH_THE_ACTIVATION_OF_CAMKII	15	0.30764022	0.89151436	0.6212471	0.8071515	1.0	9974	tags=47%, list=32%, signal=69%
REACTOME_CONVERSION_FROM_APC_C_CDC20_TO_APC_C_CDH1_IN_LATE_ANAPHASE	16	0.29931056	0.88702357	0.6184486	0.8148288	1.0	6997	tags=31%, list=23%, signal=40%
REACTOME_REGULATION_OF_INSULIN_SECRETION	81	0.2009798	0.8867815	0.6700767	0.81223685	1.0	4208	tags=17%, list=14%, signal=20%
REACTOME_SIGNALING_BY_ILS	104	0.19096789	0.88436484	0.7239583	0.81444633	1.0	8198	tags=32%, list=26%, signal=43%
REACTOME_TIGHT_JUNCTION_INTERACTIONS	27	0.25593123	0.88357526	0.6197479	0.8130246	1.0	8468	tags=37%, list=27%, signal=51%
REACTOME_SHC1_EVENTS_IN_ERBB4_SIGNALING	20	0.27618316	0.8828123	0.6188437	0.81164914	1.0	6787	tags=30%, list=22%, signal=38%
REACTOME_SEMA4D_IN_SEMAPHORIN_SIGNALING	31	0.24317855	0.8798532	0.6455982	0.81520706	1.0	917	tags=10%, list=3%, signal=10%
REACTOME_E2F_MEDIATED_REGULATION_OF_DNA_REPLICATION	34	0.23671377	0.87946075	0.6872146	0.81284976	1.0	7176	tags=29%, list=23%, signal=38%
REACTOME_CELL_CYCLE_MITOTIC	305	0.16174115	0.87419915	0.88150287	0.8216179	1.0	5849	tags=18%, list=19%, signal=22%
REACTOME_SIGNALLING_TO_ERKS	35	0.24038811	0.8722871	0.6643678	0.82299864	1.0	5744	tags=23%, list=19%, signal=28%
REACTOME_RNA_POL_I_TRANSCRIPTION_INITIATION	24	0.26665068	0.87066025	0.6847599	0.8235756	1.0	6526	tags=33%, list=21%, signal=42%
REACTOME_PTM_GAMMA_CARBOXYLATION_HYPUSINE_FORMATION_AND_ARYLSULFATASE_ACTIVATION	25	0.25062683	0.86432666	0.67608696	0.8336635	1.0	4087	tags=16%, list=13%, signal=18%
REACTOME_METABOLISM_OF_CARBOHYDRATES	225	0.16715086	0.86384624	0.8836565	0.8314991	1.0	5602	tags=20%, list=18%, signal=24%
REACTOME_SIGNALING_BY_BMP	21	0.26570258	0.8544234	0.6709129	0.84818155	1.0	6367	tags=33%, list=21%, signal=42%
REACTOME_INHIBITION_OF_VOLTAGE_GATED_CA2_CHANNELS_VIA_GBETA_GAMMA_SUBUNITS	23	0.25487	0.8514185	0.6923077	0.8506048	1.0	8603	tags=39%, list=28%, signal=54%
REACTOME_NEUROTRANSMITTER_RECEPTOR_BINDING_AND_DOWNSTREAM_TRANSMISSION_IN_THE_POSTSYNAPTIC_CELL	125	0.17891155	0.84942675	0.84237725	0.85153055	1.0	8068	tags=30%, list=26%, signal=41%
REACTOME_GABA_SYNTHESIS_RELEASE_REUPTAKE_AND_DEGRADATION	15	0.28567627	0.84379816	0.6789588	0.8599273	1.0	2660	tags=20%, list=9%, signal=22%
REACTOME_GLUCAGON_TYPE_LIGAND_RECEPTORS	30	0.23893355	0.8392331	0.7008734	0.86591333	1.0	4079	tags=20%, list=13%, signal=23%
REACTOME_SIGNALING_BY_NODAL	16	0.27679864	0.83828396	0.66739607	0.8644635	1.0	5746	tags=31%, list=19%, signal=38%
REACTOME_NUCLEAR_SIGNALING_BY_ERBB4	35	0.22648971	0.83481014	0.7319347	0.8679017	1.0	6857	tags=34%, list=22%, signal=44%
REACTOME_CTLA4_INHIBITORY_SIGNALING	21	0.26039705	0.8323916	0.71991247	0.869283	1.0	7409	tags=43%, list=24%, signal=56%
REACTOME_GPVI_MEDIATED_ACTIVATION_CASCADE	30	0.23040628	0.8296059	0.75	0.87122923	1.0	10357	tags=47%, list=33%, signal=70%
REACTOME_FATTY_ACID_TRIACYLGLYCEROL_AND_KETONE_BODY_METABOLISM	163	0.1653563	0.8292821	0.8961039	0.86864257	1.0	4758	tags=17%, list=15%, signal=20%
REACTOME_FORMATION_OF_FIBRIN_CLOT_CLOTTING_CASCADE	24	0.24681129	0.826725	0.7090517	0.87022954	1.0	11380	tags=58%, list=37%, signal=92%
REACTOME_PROLONGED_ERK_ACTIVATION_EVENTS	19	0.26874804	0.8256034	0.74387527	0.86913663	1.0	6787	tags=26%, list=22%, signal=34%
REACTOME_APC_C_CDC20_MEDIATED_DEGRADATION_OF_CYCLIN_B	19	0.26319057	0.82489	0.72209567	0.8673064	1.0	1039	tags=11%, list=3%, signal=11%
REACTOME_CA_DEPENDENT_EVENTS	28	0.23391415	0.8220669	0.7532189	0.86933	1.0	2828	tags=18%, list=9%, signal=20%
REACTOME_TRANSPORT_OF_MATURE_MRNA_DERIVED_FROM_AN_INTRONLESS_TRANSCRIPT	32	0.23170549	0.8214065	0.748184	0.8674078	1.0	5030	tags=22%, list=16%, signal=26%
REACTOME_INTEGRATION_OF_ENERGY_METABOLISM	108	0.1763747	0.8158295	0.87857145	0.8739639	1.0	4365	tags=17%, list=14%, signal=19%
REACTOME_SIGNALING_BY_FGFR	103	0.17303625	0.8126785	0.87089205	0.8760262	1.0	4658	tags=16%, list=15%, signal=18%
REACTOME_CTNNB1_PHOSPHORYLATION_CASCADE	15	0.2715562	0.81112576	0.7084233	0.87561035	1.0	7409	tags=40%, list=24%, signal=53%
REACTOME_PI_3K_CASCADE	50	0.20177619	0.80781907	0.80600464	0.87799585	1.0	8941	tags=28%, list=29%, signal=39%
REACTOME_NEUROTRANSMITTER_RELEASE_CYCLE	30	0.22465934	0.8022739	0.7937916	0.88416684	1.0	3601	tags=17%, list=12%, signal=19%
REACTOME_DNA_REPAIR	105	0.17551862	0.7988987	0.89896375	0.8863532	1.0	4880	tags=17%, list=16%, signal=20%
REACTOME_DAG_AND_IP3_SIGNALING	30	0.21947637	0.78776664	0.81941307	0.9005284	1.0	2828	tags=17%, list=9%, signal=18%
REACTOME_AMINE_COMPOUND_SLC_TRANSPORTERS	23	0.24118318	0.7862281	0.7775281	0.89959985	1.0	3672	tags=17%, list=12%, signal=20%
REACTOME_DEGRADATION_OF_THE_EXTRACELLULAR_MATRIX	25	0.23361339	0.784675	0.78649235	0.89885026	1.0	7086	tags=28%, list=23%, signal=36%
REACTOME_BASIGIN_INTERACTIONS	25	0.23366652	0.78209335	0.7958237	0.89951944	1.0	5058	tags=20%, list=16%, signal=24%
REACTOME_SIGNALING_BY_ERBB2	96	0.166684	0.7726514	0.9289216	0.90971226	1.0	4599	tags=16%, list=15%, signal=18%
REACTOME_TRANSPORT_OF_MATURE_TRANSCRIPT_TO_CYTOPLASM	51	0.19427443	0.7708183	0.85472155	0.9089186	1.0	5030	tags=20%, list=16%, signal=23%
REACTOME_SYNTHESIS_OF_PC	17	0.2548254	0.76246107	0.80658436	0.9170205	1.0	3672	tags=12%, list=12%, signal=13%
REACTOME_DOWNSTREAM_SIGNAL_TRANSDUCTION	89	0.16905525	0.76171494	0.93516207	0.914801	1.0	4599	tags=16%, list=15%, signal=18%
REACTOME_CIRCADIAN_CLOCK	50	0.1883071	0.7505645	0.89269406	0.9254154	1.0	7017	tags=26%, list=23%, signal=34%
REACTOME_SIGNALING_BY_FGFR_MUTANTS	39	0.19427562	0.73907065	0.8851675	0.9356435	1.0	7977	tags=28%, list=26%, signal=38%
REACTOME_IL_3_5_AND_GM_CSF_SIGNALING	41	0.19163132	0.7357457	0.88461536	0.9362902	1.0	4599	tags=20%, list=15%, signal=23%
REACTOME_PERK_REGULATED_GENE_EXPRESSION	27	0.21181545	0.73298997	0.85779816	0.9362533	1.0	6281	tags=26%, list=20%, signal=32%
REACTOME_INTEGRIN_CELL_SURFACE_INTERACTIONS	77	0.15974174	0.70653045	0.97149646	0.9588035	1.0	5414	tags=17%, list=17%, signal=20%
REACTOME_REGULATION_OF_INSULIN_LIKE_GROWTH_FACTOR_IGF_ACTIVITY_BY_INSULIN_LIKE_GROWTH_FACTOR_BINDING_PROTEINS_IGFBPS	15	0.24138354	0.6947755	0.8703297	0.9655602	1.0	10576	tags=53%, list=34%, signal=81%
REACTOME_ACTIVATION_OF_GENES_BY_ATF4	24	0.20739374	0.6941369	0.8869565	0.9628617	1.0	6281	tags=25%, list=20%, signal=31%
REACTOME_RIP_MEDIATED_NFKB_ACTIVATION_VIA_DAI	18	0.22396089	0.6901402	0.8896714	0.96272516	1.0	8132	tags=28%, list=26%, signal=38%
REACTOME_INTEGRIN_ALPHAIIB_BETA3_SIGNALING	26	0.20266396	0.68751884	0.9352818	0.96156275	1.0	5414	tags=23%, list=17%, signal=28%
REACTOME_RESOLUTION_OF_AP_SITES_VIA_THE_MULTIPLE_NUCLEOTIDE_PATCH_REPLACEMENT_PATHWAY	17	0.21696125	0.6827053	0.92477876	0.9622244	1.0	4708	tags=18%, list=15%, signal=21%
REACTOME_BMAL1_CLOCK_NPAS2_ACTIVATES_CIRCADIAN_EXPRESSION	34	0.18532974	0.6695801	0.941048	0.967928	1.0	9705	tags=41%, list=31%, signal=60%
REACTOME_THROMBOXANE_SIGNALLING_THROUGH_TP_RECEPTOR	22	0.19937001	0.65909195	0.9346405	0.97060233	1.0	4079	tags=18%, list=13%, signal=21%
REACTOME_PROSTACYCLIN_SIGNALLING_THROUGH_PROSTACYCLIN_RECEPTOR	18	0.21220903	0.65409034	0.9375	0.97018576	1.0	4079	tags=17%, list=13%, signal=19%
REACTOME_G_BETA_GAMMA_SIGNALLING_THROUGH_PI3KGAMMA	24	0.19182497	0.6363657	0.9461358	0.9758186	1.0	9043	tags=38%, list=29%, signal=53%
REACTOME_PKB_MEDIATED_EVENTS	28	0.1779477	0.62906754	0.95594716	0.9757251	1.0	8941	tags=36%, list=29%, signal=50%
REACTOME_UNBLOCKING_OF_NMDA_RECEPTOR_GLUTAMATE_BINDING_AND_ACTIVATION	15	0.20213945	0.6003872	0.9527897	0.98255336	1.0	9974	tags=47%, list=32%, signal=69%
REACTOME_G_PROTEIN_BETA_GAMMA_SIGNALLING	27	0.15773043	0.53650224	0.99088836	0.9929747	1.0	9043	tags=33%, list=29%, signal=47%
NAME = Gene set name
SIZE = Number of genes in the gene set after filtering genes not in the expression dataset
ES = Enrichment score for the gene set
NES = Normalized enrichment score
NOM p-value = Nomical P value
FDR q-val = False Discovery Rate
FWER p-val = Familywise-error rate
RANK AT MAX = Position in the ranked list at which the maximum enrichment score occurred
LEADING EDGE = Tags: percentage of gene hits before (ES positive) or after (ES negative) the peak in the running enrichment score; List: percentage of genes in the ranked gene list before (ES positive) or after (ES negative) the peak in the running enrichment score; Signal: enrichment signal strength that combines the two previous statistics

## Sheet: Reactome-Negative
NAME	SIZE	ES	NES	NOM p-val	FDR q-val	FWER p-val	RANK AT MAX	LEADING EDGE
REACTOME_PEPTIDE_CHAIN_ELONGATION	98	-0.5419628	-23602238	0.0	0.0	0.0	9557	tags=65%, list=31%, signal=94%
REACTOME_3_UTR_MEDIATED_TRANSLATIONAL_REGULATION	119	-0.5027905	-22690446	0.0	0.0	0.0	9557	tags=64%, list=31%, signal=92%
REACTOME_NONSENSE_MEDIATED_DECAY_ENHANCED_BY_THE_EXON_JUNCTION_COMPLEX	119	-0.48613903	-22031982	0.0	2206.06	0.001	9557	tags=61%, list=31%, signal=88%
REACTOME_INFLUENZA_VIRAL_RNA_TRANSCRIPTION_AND_REPLICATION	114	-0.48769698	-21824865	0.0	6443.63	0.004	9557	tags=59%, list=31%, signal=85%
REACTOME_FORMATION_OF_THE_TERNARY_COMPLEX_AND_SUBSEQUENTLY_THE_43S_COMPLEX	53	-0.524742	-20136447	0.0	0.0056466693	0.042	10844	tags=70%, list=35%, signal=107%
REACTOME_INFLUENZA_LIFE_CYCLE	148	-0.42126524	-19733307	0.0	0.00896792	0.079	9688	tags=53%, list=31%, signal=77%
REACTOME_TRANSLATION	161	-0.4115906	-19586877	0.0	0.008614434	0.088	9557	tags=56%, list=31%, signal=80%
REACTOME_ACTIVATION_OF_THE_MRNA_UPON_BINDING_OF_THE_CAP_BINDING_COMPLEX_AND_EIFS_AND_SUBSEQUENT_BINDING_TO_43S	61	-0.48884836	-19555172	0.0016528926	0.0077021974	0.09	9557	tags=62%, list=31%, signal=90%
REACTOME_SRP_DEPENDENT_COTRANSLATIONAL_PROTEIN_TARGETING_TO_MEMBRANE	122	-0.42667496	-19177868	0.0	0.009887699	0.127	9557	tags=57%, list=31%, signal=81%
REACTOME_GENERIC_TRANSCRIPTION_PATHWAY	330	-0.3691616	-189392	0.0	0.012284726	0.173	7044	tags=34%, list=23%, signal=43%
REACTOME_FORMATION_OF_TUBULIN_FOLDING_INTERMEDIATES_BY_CCT_TRIC	21	-0.5872966	-18641206	0.0037105752	0.01629737	0.236	6347	tags=43%, list=20%, signal=54%
REACTOME_ACTIVATED_TAK1_MEDIATES_P38_MAPK_ACTIVATION	17	-0.618142	-18216358	0.0018050541	0.025822397	0.374	4660	tags=47%, list=15%, signal=55%
REACTOME_MAP_KINASE_ACTIVATION_IN_TLR_CASCADE	49	-0.45890445	-17530034	0.0072332732	0.04775916	0.612	4660	tags=37%, list=15%, signal=43%
REACTOME_ACTIVATION_OF_CHAPERONE_GENES_BY_XBP1S	43	-0.45393342	-17070009	0.006980803	0.06773074	0.764	5372	tags=37%, list=17%, signal=45%
REACTOME_A_TETRASACCHARIDE_LINKER_SEQUENCE_IS_REQUIRED_FOR_GAG_SYNTHESIS	25	-0.49867812	-16446879	0.008695652	0.11164286	0.922	4392	tags=28%, list=14%, signal=33%
REACTOME_NEPHRIN_INTERACTIONS	18	-0.5355825	-16272812	0.018115941	0.12163486	0.95	6146	tags=44%, list=20%, signal=55%
REACTOME_POST_CHAPERONIN_TUBULIN_FOLDING_PATHWAY	18	-0.5343818	-16076763	0.021032505	0.1341774	0.971	6542	tags=44%, list=21%, signal=56%
REACTOME_MYD88_MAL_CASCADE_INITIATED_ON_PLASMA_MEMBRANE	81	-0.37988672	-15993692	0.0032467532	0.13497871	0.975	4905	tags=31%, list=16%, signal=37%
REACTOME_ACTIVATED_TLR4_SIGNALLING	91	-0.36662126	-15932665	0.0082236845	0.13431267	0.979	4905	tags=30%, list=16%, signal=35%
REACTOME_NFKB_AND_MAP_KINASES_ACTIVATION_MEDIATED_BY_TLR4_SIGNALING_REPERTOIRE	70	-0.37677243	-15847256	0.00681431	0.13726065	0.988	4905	tags=30%, list=16%, signal=36%
REACTOME_TRIF_MEDIATED_TLR3_SIGNALING	72	-0.37595093	-15712534	0.0034904014	0.14651993	0.994	4905	tags=31%, list=16%, signal=36%
REACTOME_JNK_C_JUN_KINASES_PHOSPHORYLATION_AND_ACTIVATION_MEDIATED_BY_ACTIVATED_HUMAN_TAK1	16	-0.53699243	-1546067	0.03564728	0.1709592	0.998	4660	tags=38%, list=15%, signal=44%
REACTOME_NRAGE_SIGNALS_DEATH_THROUGH_JNK	43	-0.4021274	-15028429	0.02189781	0.22619754	1.0	5025	tags=30%, list=16%, signal=36%
REACTOME_YAP1_AND_WWTR1_TAZ_STIMULATED_GENE_EXPRESSION	23	-0.4704694	-14988339	0.040350877	0.22353825	1.0	8187	tags=43%, list=26%, signal=59%
REACTOME_TRAF6_MEDIATED_INDUCTION_OF_NFKB_AND_MAP_KINASES_UPON_TLR7_8_OR_9_ACTIVATION	75	-0.35790312	-14971104	0.016920473	0.2174863	1.0	4905	tags=29%, list=16%, signal=35%
REACTOME_TOLL_RECEPTOR_CASCADES	114	-0.32657525	-14584618	0.015280136	0.27188563	1.0	4905	tags=25%, list=16%, signal=30%
REACTOME_NETRIN1_SIGNALING	36	-0.39934012	-14281325	0.05226481	0.32363185	1.0	3198	tags=22%, list=10%, signal=25%
REACTOME_UNFOLDED_PROTEIN_RESPONSE	75	-0.33810475	-14178752	0.036585364	0.3351466	1.0	5372	tags=31%, list=17%, signal=37%
REACTOME_TAK1_ACTIVATES_NFKB_BY_PHOSPHORYLATION_AND_ACTIVATION_OF_IKKS_COMPLEX	23	-0.42467532	-13712732	0.09717315	0.43593597	1.0	4660	tags=26%, list=15%, signal=31%
REACTOME_CELL_DEATH_SIGNALLING_VIA_NRAGE_NRIF_AND_NADE	58	-0.34626222	-13669939	0.049822062	0.43320453	1.0	5025	tags=28%, list=16%, signal=33%
REACTOME_P75_NTR_RECEPTOR_MEDIATED_SIGNALLING	79	-0.32139578	-13610337	0.05940594	0.43501946	1.0	5435	tags=27%, list=18%, signal=32%
REACTOME_NUCLEAR_EVENTS_KINASE_AND_TRANSCRIPTION_FACTOR_ACTIVATION	24	-0.4129768	-13334107	0.123809524	0.49794647	1.0	4475	tags=38%, list=14%, signal=44%
REACTOME_CHONDROITIN_SULFATE_BIOSYNTHESIS	19	-0.4340064	-13259482	0.12765957	0.504287	1.0	1354	tags=21%, list=4%, signal=22%
REACTOME_METABOLISM_OF_MRNA	221	-0.26628885	-13085407	0.0272	0.5444791	1.0	9557	tags=43%, list=31%, signal=62%
REACTOME_CYTOSOLIC_TRNA_AMINOACYLATION	24	-0.40137428	-13065457	0.12208258	0.53477746	1.0	8499	tags=46%, list=27%, signal=63%
REACTOME_CHONDROITIN_SULFATE_DERMATAN_SULFATE_METABOLISM	46	-0.3407096	-12873576	0.11149228	0.5814712	1.0	4392	tags=22%, list=14%, signal=25%
REACTOME_SIGNALING_BY_HIPPO	20	-0.4195354	-12860656	0.14673913	0.5695269	1.0	4568	tags=30%, list=15%, signal=35%
REACTOME_PREFOLDIN_MEDIATED_TRANSFER_OF_SUBSTRATE_TO_CCT_TRIC	27	-0.38392138	-12834252	0.13035715	0.56182116	1.0	6347	tags=33%, list=20%, signal=42%
REACTOME_PRE_NOTCH_TRANSCRIPTION_AND_TRANSLATION	23	-0.3999036	-1282511	0.16036037	0.5498497	1.0	7172	tags=39%, list=23%, signal=51%
REACTOME_SMAD2_SMAD3_SMAD4_HETEROTRIMER_REGULATES_TRANSCRIPTION	25	-0.3933777	-12823246	0.16300367	0.53674597	1.0	9606	tags=52%, list=31%, signal=75%
REACTOME_TRNA_AMINOACYLATION	42	-0.33291912	-12569832	0.13427562	0.6042036	1.0	9489	tags=45%, list=31%, signal=65%
REACTOME_MYOGENESIS	25	-0.37959364	-12498567	0.17830883	0.6138745	1.0	8505	tags=52%, list=27%, signal=72%
REACTOME_G_ALPHA1213_SIGNALLING_EVENTS	72	-0.2997874	-12474545	0.11888112	0.60756457	1.0	9635	tags=44%, list=31%, signal=64%
REACTOME_TRANSCRIPTIONAL_REGULATION_OF_WHITE_ADIPOCYTE_DIFFERENTIATION	71	-0.30422655	-12439871	0.097972974	0.60502744	1.0	6602	tags=30%, list=21%, signal=37%
REACTOME_MAPK_TARGETS_NUCLEAR_EVENTS_MEDIATED_BY_MAP_KINASES	30	-0.36070943	-12147498	0.18671454	0.69031423	1.0	4475	tags=30%, list=14%, signal=35%
REACTOME_REGULATION_OF_SIGNALING_BY_CBL	17	-0.39689142	-1204953	0.21361059	0.71184176	1.0	4388	tags=24%, list=14%, signal=27%
REACTOME_ERK_MAPK_TARGETS	21	-0.38514882	-11812906	0.24043716	0.7872747	1.0	4475	tags=38%, list=14%, signal=44%
REACTOME_METABOLISM_OF_RNA	266	-0.23142023	-1165619	0.1388889	0.83283645	1.0	9557	tags=40%, list=31%, signal=58%
REACTOME_RECYCLING_PATHWAY_OF_L1	27	-0.34561357	-11652415	0.24143836	0.8174678	1.0	7408	tags=33%, list=24%, signal=44%
REACTOME_RNA_POL_III_TRANSCRIPTION	33	-0.32639143	-11608937	0.225	0.8183509	1.0	3855	tags=21%, list=12%, signal=24%
REACTOME_PPARA_ACTIVATES_GENE_EXPRESSION	99	-0.26141313	-11478316	0.22168285	0.8560034	1.0	6602	tags=28%, list=21%, signal=36%
REACTOME_CELL_CELL_COMMUNICATION	113	-0.2509762	-11362154	0.20915033	0.88884354	1.0	6385	tags=27%, list=21%, signal=33%
REACTOME_COLLAGEN_FORMATION	54	-0.29272583	-11294545	0.27706423	0.9002073	1.0	6159	tags=22%, list=20%, signal=28%
REACTOME_SIGNALLING_BY_NGF	209	-0.22954509	-11240981	0.1776	0.9055691	1.0	4568	tags=19%, list=15%, signal=22%
REACTOME_MITOCHONDRIAL_TRNA_AMINOACYLATION	21	-0.35937905	-11234338	0.30018416	0.8917927	1.0	7988	tags=43%, list=26%, signal=58%
REACTOME_KERATAN_SULFATE_BIOSYNTHESIS	25	-0.34266427	-11203502	0.28673837	0.8878747	1.0	7074	tags=36%, list=23%, signal=47%
REACTOME_SIGNALING_BY_NOTCH	95	-0.2573667	-1119582	0.23883161	0.87536126	1.0	7263	tags=34%, list=23%, signal=44%
REACTOME_N_GLYCAN_ANTENNAE_ELONGATION_IN_THE_MEDIAL_TRANS_GOLGI	17	-0.37715632	-11175368	0.27850467	0.868357	1.0	3861	tags=29%, list=12%, signal=34%
REACTOME_ACTIVATION_OF_NMDA_RECEPTOR_UPON_GLUTAMATE_BINDING_AND_POSTSYNAPTIC_EVENTS	37	-0.30466074	-11043957	0.2992565	0.90771836	1.0	5025	tags=24%, list=16%, signal=29%
REACTOME_POST_NMDA_RECEPTOR_ACTIVATION_EVENTS	33	-0.31304306	-11031268	0.28467155	0.8976732	1.0	5025	tags=24%, list=16%, signal=29%
REACTOME_PKA_MEDIATED_PHOSPHORYLATION_OF_CREB	16	-0.37587845	-10912031	0.34862384	0.93225545	1.0	3829	tags=25%, list=12%, signal=29%
REACTOME_RNA_POL_III_TRANSCRIPTION_INITIATION_FROM_TYPE_2_PROMOTER	23	-0.34472668	-10858287	0.35571688	0.93845075	1.0	3855	tags=22%, list=12%, signal=25%
REACTOME_METABOLISM_OF_PROTEINS	433	-0.20217887	-10745745	0.23665224	0.9698831	1.0	9598	tags=38%, list=31%, signal=55%
REACTOME_SIGNALING_BY_FGFR1_FUSION_MUTANTS	18	-0.35740715	-10736288	0.3545966	0.9584317	1.0	10625	tags=61%, list=34%, signal=93%
REACTOME_TRANSCRIPTIONAL_ACTIVITY_OF_SMAD2_SMAD3_SMAD4_HETEROTRIMER	36	-0.29771993	-1071918	0.34774774	0.95090306	1.0	9606	tags=44%, list=31%, signal=64%
REACTOME_ION_CHANNEL_TRANSPORT	47	-0.27923572	-10683414	0.35964912	0.95116335	1.0	3114	tags=19%, list=10%, signal=21%
REACTOME_HS_GAG_BIOSYNTHESIS	31	-0.30841672	-1058324	0.3691756	0.9770431	1.0	4772	tags=19%, list=15%, signal=23%
REACTOME_NOD1_2_SIGNALING_PATHWAY	30	-0.30935332	-105827	0.38958707	0.9629813	1.0	2956	tags=17%, list=10%, signal=18%
REACTOME_DOUBLE_STRAND_BREAK_REPAIR	22	-0.33672827	-10524937	0.38155514	0.971999	1.0	6732	tags=36%, list=22%, signal=46%
REACTOME_PROTEIN_FOLDING	51	-0.27011418	-10521568	0.3663717	0.9595411	1.0	6542	tags=27%, list=21%, signal=35%
REACTOME_HEPARAN_SULFATE_HEPARIN_HS_GAG_METABOLISM	51	-0.27004227	-10513655	0.3608769	0.94943446	1.0	4772	tags=18%, list=15%, signal=21%
REACTOME_RECRUITMENT_OF_MITOTIC_CENTROSOME_PROTEINS_AND_COMPLEXES	63	-0.26003432	-10465765	0.40069687	0.95475703	1.0	7839	tags=35%, list=25%, signal=47%
REACTOME_SIGNALING_BY_NOTCH1	67	-0.25187427	-10422765	0.36316696	0.95846343	1.0	7614	tags=33%, list=25%, signal=43%
REACTOME_LOSS_OF_NLP_FROM_MITOTIC_CENTROSOMES	56	-0.26261124	-10408378	0.40602836	0.9510709	1.0	7839	tags=34%, list=25%, signal=45%
REACTOME_SIGNALING_BY_TGF_BETA_RECEPTOR_COMPLEX	60	-0.26241016	-10394772	0.39191565	0.9437702	1.0	9606	tags=42%, list=31%, signal=60%
REACTOME_PYRUVATE_METABOLISM	18	-0.34767836	-10381596	0.38674033	0.9364114	1.0	5259	tags=33%, list=17%, signal=40%
REACTOME_DEADENYLATION_OF_MRNA	18	-0.3444243	-10299162	0.41519433	0.95560634	1.0	6209	tags=39%, list=20%, signal=49%
REACTOME_DEVELOPMENTAL_BIOLOGY	371	-0.19478871	-10201616	0.41238672	0.9802729	1.0	8221	tags=28%, list=27%, signal=37%
REACTOME_HS_GAG_DEGRADATION	19	-0.32508978	-0.9972823	0.4474708	1.0	1.0	4392	tags=21%, list=14%, signal=25%
REACTOME_PURINE_METABOLISM	33	-0.28601637	-0.99671584	0.46139705	1.0	1.0	4855	tags=30%, list=16%, signal=36%
REACTOME_HOMOLOGOUS_RECOMBINATION_REPAIR_OF_REPLICATION_INDEPENDENT_DOUBLE_STRAND_BREAKS	16	-0.34084168	-0.9902839	0.4830827	1.0	1.0	6102	tags=31%, list=20%, signal=39%
REACTOME_IL1_SIGNALING	39	-0.26890934	-0.9864974	0.4728261	1.0	1.0	4660	tags=23%, list=15%, signal=27%
REACTOME_RNA_POL_III_TRANSCRIPTION_TERMINATION	19	-0.31995827	-0.98511094	0.47134936	1.0	1.0	3661	tags=21%, list=12%, signal=24%
REACTOME_SIGNALING_BY_ROBO_RECEPTOR	29	-0.28285635	-0.9725443	0.52255636	1.0	1.0	6070	tags=31%, list=20%, signal=39%
REACTOME_SIGNALING_BY_RHO_GTPASES	111	-0.21614927	-0.97076714	0.5240464	1.0	1.0	4492	tags=20%, list=14%, signal=23%
REACTOME_PI3K_EVENTS_IN_ERBB4_SIGNALING	36	-0.27323297	-0.97027713	0.5247706	1.0	1.0	4377	tags=17%, list=14%, signal=19%
REACTOME_VOLTAGE_GATED_POTASSIUM_CHANNELS	37	-0.2693857	-0.9688249	0.49345794	1.0	1.0	4296	tags=24%, list=14%, signal=28%
REACTOME_GLUCAGON_SIGNALING_IN_METABOLIC_REGULATION	31	-0.27913934	-0.9658864	0.4972477	1.0	1.0	3829	tags=19%, list=12%, signal=22%
REACTOME_FANCONI_ANEMIA_PATHWAY	21	-0.3079386	-0.9651376	0.48490232	1.0	1.0	10084	tags=43%, list=33%, signal=63%
REACTOME_NOTCH1_INTRACELLULAR_DOMAIN_REGULATES_TRANSCRIPTION	44	-0.2564183	-0.9627676	0.49197862	1.0	1.0	7614	tags=36%, list=25%, signal=48%
REACTOME_RNA_POL_III_TRANSCRIPTION_INITIATION_FROM_TYPE_3_PROMOTER	26	-0.28801727	-0.9588595	0.5099819	1.0	1.0	3044	tags=15%, list=10%, signal=17%
REACTOME_PRE_NOTCH_EXPRESSION_AND_PROCESSING	38	-0.26572862	-0.9554731	0.51898736	1.0	1.0	7172	tags=37%, list=23%, signal=48%
REACTOME_REGULATION_OF_GLUCOKINASE_BY_GLUCOKINASE_REGULATORY_PROTEIN	27	-0.28674418	-0.9520499	0.5129983	1.0	1.0	9940	tags=41%, list=32%, signal=60%
REACTOME_RNA_POL_III_CHAIN_ELONGATION	17	-0.3134537	-0.9431012	0.5380435	1.0	1.0	3044	tags=18%, list=10%, signal=20%
REACTOME_GAB1_SIGNALOSOME	36	-0.25831455	-0.9332286	0.57246375	1.0	1.0	9110	tags=31%, list=29%, signal=43%
REACTOME_DEADENYLATION_DEPENDENT_MRNA_DECAY	43	-0.2542796	-0.93220747	0.57548845	1.0	1.0	6209	tags=30%, list=20%, signal=38%
REACTOME_DIABETES_PATHWAYS	123	-0.20623513	-0.93103975	0.5918699	1.0	1.0	5372	tags=23%, list=17%, signal=27%
REACTOME_AXON_GUIDANCE	240	-0.18843335	-0.92900926	0.6666667	1.0	1.0	9137	tags=30%, list=29%, signal=42%
REACTOME_GLYCOSAMINOGLYCAN_METABOLISM	107	-0.20929594	-0.9269156	0.5961872	1.0	1.0	7074	tags=22%, list=23%, signal=29%
REACTOME_APOPTOTIC_CLEAVAGE_OF_CELLULAR_PROTEINS	37	-0.25537753	-0.9230101	0.5793358	1.0	1.0	10300	tags=49%, list=33%, signal=73%
REACTOME_GLYCOLYSIS	26	-0.2738821	-0.9204704	0.58076227	1.0	1.0	9170	tags=38%, list=30%, signal=55%
REACTOME_TRANSPORT_OF_RIBONUCLEOPROTEINS_INTO_THE_HOST_NUCLEUS	27	-0.27256235	-0.9201718	0.5675676	1.0	1.0	9940	tags=44%, list=32%, signal=65%
REACTOME_CELL_JUNCTION_ORGANIZATION	73	-0.21987832	-0.9077753	0.61008406	1.0	1.0	7744	tags=29%, list=25%, signal=38%
REACTOME_TGF_BETA_RECEPTOR_SIGNALING_ACTIVATES_SMADS	24	-0.2719433	-0.8951909	0.6032609	1.0	1.0	9117	tags=42%, list=29%, signal=59%
REACTOME_ACTIVATED_NOTCH1_TRANSMITS_SIGNAL_TO_THE_NUCLEUS	25	-0.26703808	-0.88760024	0.63736266	1.0	1.0	7263	tags=28%, list=23%, signal=37%
REACTOME_INTERACTIONS_OF_VPR_WITH_HOST_CELLULAR_PROTEINS	32	-0.25299263	-0.88720185	0.6321627	1.0	1.0	7691	tags=31%, list=25%, signal=42%
REACTOME_EXTENSION_OF_TELOMERES	27	-0.26238123	-0.8847706	0.6301887	1.0	1.0	7635	tags=26%, list=25%, signal=34%
REACTOME_PROCESSIVE_SYNTHESIS_ON_THE_LAGGING_STRAND	15	-0.3077413	-0.88430595	0.62748647	1.0	1.0	5642	tags=27%, list=18%, signal=33%
REACTOME_MICRORNA_MIRNA_BIOGENESIS	18	-0.29152116	-0.8763236	0.6462963	1.0	1.0	4252	tags=22%, list=14%, signal=26%
REACTOME_EXTRACELLULAR_MATRIX_ORGANIZATION	79	-0.20418048	-0.8706792	0.7063903	1.0	1.0	9993	tags=32%, list=32%, signal=47%
REACTOME_REGULATION_OF_KIT_SIGNALING	16	-0.29563254	-0.86304307	0.65608466	1.0	1.0	1892	tags=19%, list=6%, signal=20%
REACTOME_SIGNALING_BY_CONSTITUTIVELY_ACTIVE_EGFR	17	-0.29130772	-0.8610575	0.6362007	1.0	1.0	9110	tags=35%, list=29%, signal=50%
REACTOME_CIRCADIAN_REPRESSION_OF_EXPRESSION_BY_REV_ERBA	22	-0.27066445	-0.8587678	0.6918819	1.0	1.0	6363	tags=27%, list=21%, signal=34%
REACTOME_REGULATION_OF_INSULIN_SECRETION_BY_GLUCAGON_LIKE_PEPTIDE1	39	-0.23136051	-0.85520047	0.6869245	1.0	1.0	3222	tags=15%, list=10%, signal=17%
REACTOME_ADHERENS_JUNCTIONS_INTERACTIONS	26	-0.2597764	-0.85437214	0.6708408	1.0	1.0	7744	tags=38%, list=25%, signal=51%
REACTOME_NGF_SIGNALLING_VIA_TRKA_FROM_THE_PLASMA_MEMBRANE	131	-0.1854769	-0.8423739	0.81639344	1.0	1.0	4475	tags=16%, list=14%, signal=19%
REACTOME_G1_S_SPECIFIC_TRANSCRIPTION	18	-0.27664065	-0.835232	0.714539	1.0	1.0	8205	tags=28%, list=26%, signal=38%
REACTOME_DNA_STRAND_ELONGATION	30	-0.24321349	-0.8321498	0.72778827	1.0	1.0	3293	tags=13%, list=11%, signal=15%
REACTOME_EGFR_DOWNREGULATION	24	-0.25551364	-0.83156246	0.72	1.0	1.0	4905	tags=21%, list=16%, signal=25%
REACTOME_KERATAN_SULFATE_KERATIN_METABOLISM	29	-0.23958895	-0.8306199	0.71858406	1.0	1.0	7074	tags=31%, list=23%, signal=40%
REACTOME_NEP_NS2_INTERACTS_WITH_THE_CELLULAR_EXPORT_MACHINERY	27	-0.25126368	-0.8184109	0.7428058	1.0	1.0	9940	tags=41%, list=32%, signal=60%
REACTOME_MITOTIC_G2_G2_M_PHASES	78	-0.19624242	-0.81674767	0.8279387	1.0	1.0	8007	tags=32%, list=26%, signal=43%
REACTOME_G1_PHASE	35	-0.23017034	-0.8137222	0.7589577	1.0	1.0	7808	tags=40%, list=25%, signal=53%
REACTOME_ELONGATION_ARREST_AND_RECOVERY	27	-0.24398695	-0.8126702	0.74953616	1.0	1.0	3351	tags=19%, list=11%, signal=21%
REACTOME_LAGGING_STRAND_SYNTHESIS	19	-0.2623343	-0.809424	0.74953616	1.0	1.0	3293	tags=16%, list=11%, signal=18%
REACTOME_LATE_PHASE_OF_HIV_LIFE_CYCLE	96	-0.18482065	-0.8077691	0.8593482	1.0	1.0	5248	tags=20%, list=17%, signal=24%
REACTOME_RORA_ACTIVATES_CIRCADIAN_EXPRESSION	23	-0.2499045	-0.80116206	0.78185326	1.0	1.0	6363	tags=26%, list=21%, signal=33%
REACTOME_GABA_RECEPTOR_ACTIVATION	46	-0.21172543	-0.80001956	0.8121739	1.0	1.0	3829	tags=17%, list=12%, signal=20%
REACTOME_NCAM1_INTERACTIONS	38	-0.21687116	-0.7921026	0.787037	1.0	1.0	8221	tags=24%, list=27%, signal=32%
REACTOME_HIV_LIFE_CYCLE	110	-0.17610078	-0.7906315	0.9260504	1.0	1.0	5267	tags=19%, list=17%, signal=23%
REACTOME_STRIATED_MUSCLE_CONTRACTION	26	-0.2404889	-0.7892968	0.7996485	1.0	1.0	3589	tags=15%, list=12%, signal=17%
REACTOME_ASSOCIATION_OF_TRIC_CCT_WITH_TARGET_PROTEINS_DURING_BIOSYNTHESIS	26	-0.23835835	-0.7880291	0.7952468	1.0	1.0	10640	tags=46%, list=34%, signal=70%
REACTOME_PI3K_EVENTS_IN_ERBB2_SIGNALING	42	-0.20785181	-0.7776005	0.8438597	1.0	1.0	4377	tags=14%, list=14%, signal=17%
REACTOME_MITOTIC_PROMETAPHASE	82	-0.18164846	-0.7755921	0.89836663	1.0	1.0	9730	tags=37%, list=31%, signal=53%
REACTOME_SMOOTH_MUSCLE_CONTRACTION	24	-0.23314507	-0.76977634	0.8050541	1.0	1.0	8626	tags=38%, list=28%, signal=52%
REACTOME_REGULATORY_RNA_PATHWAYS	21	-0.24104853	-0.7690803	0.78688526	1.0	1.0	4252	tags=19%, list=14%, signal=22%
REACTOME_AQUAPORIN_MEDIATED_TRANSPORT	47	-0.20039096	-0.7679202	0.86339754	1.0	1.0	3829	tags=15%, list=12%, signal=17%
REACTOME_SIGNALING_BY_FGFR_IN_DISEASE	117	-0.16944662	-0.76337683	0.9322034	1.0	1.0	4905	tags=17%, list=16%, signal=20%
REACTOME_MRNA_SPLICING	104	-0.16949868	-0.7543664	0.93311036	1.0	1.0	4774	tags=17%, list=15%, signal=20%
REACTOME_PYRUVATE_METABOLISM_AND_CITRIC_ACID_TCA_CYCLE	40	-0.20501196	-0.7521084	0.86263734	1.0	1.0	5259	tags=20%, list=17%, signal=24%
REACTOME_METAL_ION_SLC_TRANSPORTERS	22	-0.23258024	-0.74338144	0.81785065	1.0	1.0	3100	tags=18%, list=10%, signal=20%
REACTOME_REGULATION_OF_WATER_BALANCE_BY_RENAL_AQUAPORINS	40	-0.20316765	-0.73382115	0.88987565	1.0	1.0	3829	tags=15%, list=12%, signal=17%
REACTOME_SIGNALING_BY_FGFR1_MUTANTS	26	-0.21846128	-0.73108715	0.8476027	1.0	1.0	10625	tags=46%, list=34%, signal=70%
REACTOME_PROCESSING_OF_CAPPED_INTRON_CONTAINING_PRE_MRNA	133	-0.15930349	-0.72981995	0.96623796	1.0	1.0	5698	tags=19%, list=18%, signal=23%
REACTOME_DARPP_32_EVENTS	23	-0.21971017	-0.7220162	0.87341774	1.0	1.0	4746	tags=22%, list=15%, signal=26%
REACTOME_MUSCLE_CONTRACTION	46	-0.18770401	-0.71935904	0.9028037	1.0	1.0	9049	tags=30%, list=29%, signal=43%
REACTOME_PLATELET_AGGREGATION_PLUG_FORMATION	33	-0.201299	-0.7095539	0.8851852	1.0	1.0	11655	tags=45%, list=38%, signal=73%
REACTOME_ENDOSOMAL_SORTING_COMPLEX_REQUIRED_FOR_TRANSPORT_ESCRT	26	-0.20900805	-0.70822763	0.8846847	1.0	1.0	4905	tags=23%, list=16%, signal=27%
REACTOME_DESTABILIZATION_OF_MRNA_BY_TRISTETRAPROLIN_TTP	17	-0.2380468	-0.7082247	0.87198514	1.0	1.0	3774	tags=18%, list=12%, signal=20%
REACTOME_MRNA_3_END_PROCESSING	32	-0.20448273	-0.7053689	0.91399664	1.0	1.0	5698	tags=25%, list=18%, signal=31%
REACTOME_ACTIVATION_OF_BH3_ONLY_PROTEINS	16	-0.2329704	-0.6973058	0.867052	1.0	1.0	2347	tags=13%, list=8%, signal=14%
REACTOME_NUCLEOTIDE_BINDING_DOMAIN_LEUCINE_RICH_REPEAT_CONTAINING_RECEPTOR_NLR_SIGNALING_PATHWAYS	45	-0.18158258	-0.69421583	0.9532374	1.0	1.0	2956	tags=11%, list=10%, signal=12%
REACTOME_PYRIMIDINE_METABOLISM	23	-0.213997	-0.6818643	0.90794224	1.0	1.0	8512	tags=30%, list=27%, signal=42%
REACTOME_ADP_SIGNALLING_THROUGH_P2RY1	24	-0.2074646	-0.67966264	0.91544116	1.0	1.0	8398	tags=38%, list=27%, signal=51%
REACTOME_ANTIGEN_ACTIVATES_B_CELL_RECEPTOR_LEADING_TO_GENERATION_OF_SECOND_MESSENGERS	29	-0.2012219	-0.67757976	0.93582886	1.0	1.0	2639	tags=10%, list=9%, signal=11%
REACTOME_DESTABILIZATION_OF_MRNA_BY_BRF1	17	-0.2260366	-0.67637956	0.8776978	1.0	1.0	3774	tags=18%, list=12%, signal=20%
REACTOME_SIGNALING_BY_EGFR_IN_CANCER	104	-0.15129824	-0.67390305	0.99176276	1.0	1.0	4377	tags=13%, list=14%, signal=16%
REACTOME_SIGNALING_BY_PDGF	115	-0.14783023	-0.6620639	0.9933884	1.0	1.0	6159	tags=17%, list=20%, signal=22%
REACTOME_ABORTIVE_ELONGATION_OF_HIV1_TRANSCRIPT_IN_THE_ABSENCE_OF_TAT	19	-0.2144949	-0.65770245	0.92523366	1.0	1.0	5043	tags=21%, list=16%, signal=25%
REACTOME_OTHER_SEMAPHORIN_INTERACTIONS	15	-0.22840689	-0.6561061	0.9014337	1.0	1.0	316	tags=7%, list=1%, signal=7%
REACTOME_INCRETIN_SYNTHESIS_SECRETION_AND_INACTIVATION	16	-0.22400124	-0.6472159	0.9255725	1.0	1.0	6804	tags=25%, list=22%, signal=32%
REACTOME_DOWNREGULATION_OF_SMAD2_3_SMAD4_TRANSCRIPTIONAL_ACTIVITY	19	-0.20924276	-0.64707446	0.9402174	1.0	1.0	7614	tags=32%, list=25%, signal=42%
REACTOME_SIGNALING_BY_SCF_KIT	74	-0.15466739	-0.6470618	0.9798995	1.0	1.0	4863	tags=15%, list=16%, signal=18%
REACTOME_DOWNREGULATION_OF_TGF_BETA_RECEPTOR_SIGNALING	21	-0.2022838	-0.640358	0.9257885	1.0	1.0	6510	tags=24%, list=21%, signal=30%
REACTOME_KINESINS	23	-0.19965242	-0.63995403	0.94941634	1.0	1.0	9298	tags=35%, list=30%, signal=50%
REACTOME_SEMAPHORIN_INTERACTIONS	66	-0.1554954	-0.6355594	0.9913644	1.0	1.0	7404	tags=21%, list=24%, signal=28%
REACTOME_CELL_CELL_JUNCTION_ORGANIZATION	53	-0.16449183	-0.6349059	0.9811644	1.0	1.0	7744	tags=28%, list=25%, signal=38%
REACTOME_CITRIC_ACID_CYCLE_TCA_CYCLE	19	-0.21063744	-0.6344253	0.92907804	1.0	1.0	2170	tags=11%, list=7%, signal=11%
REACTOME_ACTIVATION_OF_THE_PRE_REPLICATIVE_COMPLEX	30	-0.18486533	-0.6246254	0.95795244	1.0	1.0	1069	tags=7%, list=3%, signal=7%
REACTOME_CREB_PHOSPHORYLATION_THROUGH_THE_ACTIVATION_OF_RAS	27	-0.1867048	-0.62231874	0.9711191	1.0	1.0	5025	tags=19%, list=16%, signal=22%
REACTOME_G2_M_CHECKPOINTS	41	-0.1662636	-0.61756504	0.9751773	1.0	1.0	9539	tags=32%, list=31%, signal=46%
REACTOME_G_BETA_GAMMA_SIGNALLING_THROUGH_PLC_BETA	19	-0.19939116	-0.61492395	0.9376114	1.0	1.0	8398	tags=32%, list=27%, signal=43%
REACTOME_ENERGY_DEPENDENT_REGULATION_OF_MTOR_BY_LKB1_AMPK	17	-0.20886935	-0.6077751	0.95289856	1.0	1.0	10046	tags=41%, list=32%, signal=61%
REACTOME_G0_AND_EARLY_G1	24	-0.17780456	-0.5839428	0.9701493	1.0	1.0	8563	tags=25%, list=28%, signal=35%
REACTOME_NCAM_SIGNALING_FOR_NEURITE_OUT_GROWTH	63	-0.14127313	-0.5731495	0.994575	1.0	1.0	8221	tags=22%, list=27%, signal=30%
REACTOME_CD28_CO_STIMULATION	30	-0.16126043	-0.5535431	0.99271405	1.0	1.0	5972	tags=20%, list=19%, signal=25%
REACTOME_SIGNAL_TRANSDUCTION_BY_L1	34	-0.14966728	-0.52672696	0.9948007	1.0	1.0	9137	tags=29%, list=29%, signal=42%
REACTOME_PI3K_AKT_ACTIVATION	35	-0.14184241	-0.5125497	1.0	1.0	1.0	5972	tags=14%, list=19%, signal=18%
REACTOME_ZINC_TRANSPORTERS	15	-0.17897926	-0.5095726	0.98736465	1.0	1.0	6720	tags=27%, list=22%, signal=34%
REACTOME_PIP3_ACTIVATES_AKT_SIGNALING	27	-0.14846458	-0.49797222	0.99462366	1.0	1.0	8624	tags=22%, list=28%, signal=31%
REACTOME_ACTIVATION_OF_ATR_IN_RESPONSE_TO_REPLICATION_STRESS	35	-0.13471307	-0.47945035	1.0	1.0	1.0	4109	tags=11%, list=13%, signal=13%
REACTOME_CD28_DEPENDENT_PI3K_AKT_SIGNALING	20	-0.14688139	-0.45659885	1.0	0.9986595	1.0	8963	tags=30%, list=29%, signal=42%
NAME = Gene set name
SIZE = Number of genes in the gene set after filtering genes not in the expression dataset
ES = Enrichment score for the gene set
NES = Normalized enrichment score
NOM p-value = Nomical P value
FDR q-val = False Discovery Rate
FWER p-val = Familywise-error rate
RANK AT MAX = Position in the ranked list at which the maximum enrichment score occurred
LEADING EDGE = Tags: percentage of gene hits before (ES positive) or after (ES negative) the peak in the running enrichment score; List: percentage of genes in the ranked gene list before (ES positive) or after (ES negative) the peak in the running enrichment score; Signal: enrichment signal strength that combines the two previous statistics
